# Supplementary material for: Cultivation-success of rare soil bacteria is not influenced by incubation time and growth medium
Source: PLoS One. 2019 Jan 10;14(1):e0210073. doi: 10.1371/journal.pone.0210073 (PMC6328151; doi:10.1371/journal.pone.0210073)
Supplement: S1 Dataset — (XLSX) [file pone.0210073.s002.xlsx]

## Sheet: Description
File Name
Bacterial isolates cultivated by flow cell sorting
File description
Data on bacterial isolates that were cultivated by flow cell sorting from soil samples taken from the CLUE fields in May and June 2014
General description of datasheets
Heading	levels	description
Name		Indvidual identifier in the laboratory
#OTU ID		matched OTU in the field
Field abundance		Average relative abundance in the field samples
Phylum		taxonomical classification at phylum level by SINA alignment service using the greengenes and SILVA database
Class		taxonomical classification at class level by SINA alignment service using the greengenes and SILVA database
Isolates
Heading	levels	description
Medium	1/10TSA, 1/100TSA, DNB, SA+, SA-, WYA	Medium on which the isolate was cultivated; 1/10 TSA= 0.1 strength tryptone soy broth, 1/100 TSA= 0.01 strength tryptonic soy broth, DNB= diluted nutrient broth, SA+= soil agar with nutrient addition, SA-= soil agar, WYA= water yeast agar
Plate	1-5	96-well plate replicate from which isolate was recovered
Row	A-H	row position of the isolate on the 96-well plate
Column	1-12	column position of the isolate on the 96-well plate
Incubation time (days)		Time until visible growth of the isolate on the plate in days
Unique Isolates
Heading	levels	description
NCBI ID	VK1-VK47	Identifier of the isolate in the NCBI database
Average incubation time (days)		mean incubation time of isolates matched to one OTU
Field data	OTU table of 454-pyrosequencing of the same soil from which the isolates were cultivated
Heading	levels	description
#OTU ID	Otu000001-Otu022067	OTU identifier
Sample 1		relative abundance of sequences clustered into the respective OTU in soil sample 1
Sample 2		relative abundance of sequences clustered into the respective OTU in soil sample 2
Sample 3		relative abundance of sequences clustered into the respective OTU in soil sample 3
Sample 4		relative abundance of sequences clustered into the respective OTU in soil sample 4
Sample 5		relative abundance of sequences clustered into the respective OTU in soil sample 5
Sample 6		relative abundance of sequences clustered into the respective OTU in soil sample 6
Sample 7		relative abundance of sequences clustered into the respective OTU in soil sample 7

## Sheet: Isolates
Isolate	Medium	Plate	Row	Column	#OTU ID	Field abundance (%)	Phylum	Class	Incubation time (days)
1/10 TSA 1 G10	10TSA	1	G	1	Otu000004	0.709862	Actinobacteria	Actinobacteria	6
1/100 TSA 3 E6	100TSA	3	E	3	Otu000009	0.087731	Proteobacteria	Gammaproteobacteria	12
1/100 TSA 4 C7	100TSA	4	C	4	Otu000009	0.087731	Proteobacteria	Gammaproteobacteria	133
1/100 TSA 4 G6	100TSA	4	G	4	Otu000009	0.087731	Proteobacteria	Gammaproteobacteria	64
DNB 5 D4	DNB	5	D	5	Otu000009	0.087731	Proteobacteria	Gammaproteobacteria	90
SA- 1 E2	SA-	1	E	1	Otu000009	0.087731	Proteobacteria	Gammaproteobacteria	133
SA+ 1 H1	SA+	1	H	1	Otu000009	0.087731	Proteobacteria	Gammaproteobacteria	52
SA+ 2 A10	SA+	2	A	2	Otu000009	0.087731	Proteobacteria	Gammaproteobacteria	57
SA+ 2 C12	SA+	2	C	2	Otu000009	0.087731	Proteobacteria	Gammaproteobacteria	15
1/10 TSA 1 B12	10TSA	1	B	1	Otu000019	0.201326	Proteobacteria	Betaproteobacteria	10
1/100 TSA 1 E9	100TSA	1	E	1	Otu000019	0.201326	Proteobacteria	Betaproteobacteria	17
1/100 TSA 4 B11	100TSA	4	B	4	Otu000019	0.201326	Proteobacteria	Betaproteobacteria	13
1/100 TSA 5 B6	100TSA	5	B	5	Otu000019	0.201326	Proteobacteria	Betaproteobacteria
1/100 TSA 5 H7	100TSA	5	H	5	Otu000019	0.201326	Proteobacteria	Betaproteobacteria	15
1/100 TSA 4 H11	100TSA	4	H	4	Otu000043	0.133532	Proteobacteria	Betaproteobacteria	52
DNB 4 D9	DNB	4	D	4	Otu000043	0.133532	Proteobacteria	Betaproteobacteria	10
1/100 TSA 3 F2	100TSA	3	F	3	Otu000103	0.0928629	Actinobacteria	Actinobacteria	48
SA+ 1G4	SA+	1	G	1	Otu000146	0.089863	Proteobacteria	Alphaproteobacteria	59
1/10 TSA 1 H9	10TSA	1	H	1	Otu000168	0.109113	Actinobacteria	Actinobacteria	10
1/100 TSA 2 E2	100TSA	2	E	2	Otu000182	0.0110246	Firmicutes	Bacilli	48
1/10 TSA 2 E7	10TSA	2	E	2	Otu000201	0.0695262	Actinobacteria	Actinobacteria	10
1/100 TSA 4 H2	100TSA	4	H	4	Otu000201	0.0695262	Actinobacteria	Actinobacteria	10
DNB 1 G8	DNB	1	G	1	Otu000201	0.0695262	Actinobacteria	Actinobacteria	22
1/10 TSA 4 D2	10TSA	4	D	4	Otu000323	0.0274077	Actinobacteria	Actinobacteria	12
1/10 Tsa 1 D1	10TSA	1	D	1	Otu000410	0.0197387	Proteobacteria	Alphaproteobacteria	12
1/100 TSA 3 H12	100TSA	3	H	3	Otu000410	0.0197387	Proteobacteria	Alphaproteobacteria	22
1/10 TSA 3 A5	10TSA	3	A	3	Otu000486	0.0125114	Proteobacteria	Alphaproteobacteria	13
1/10 TSA 5 G2	10TSA	5	G	5	Otu000486	0.0125114	Proteobacteria	Alphaproteobacteria	15
1/100 TSA 1 H7	100TSA	1	H	1	Otu000486	0.0125114	Proteobacteria	Alphaproteobacteria	66
1/100 TSA 2 A11	100TSA	2	A	2	Otu000486	0.0125114	Proteobacteria	Alphaproteobacteria	79
SA- 3 B11	SA-	3	B	3	Otu000486	0.0125114	Proteobacteria	Alphaproteobacteria
WYA 3 B5	WYA	3	B	3	Otu000486	0.0125114	Proteobacteria	Alphaproteobacteria	90
WYA 3 D7	WYA	3	D	3	Otu000486	0.0125114	Proteobacteria	Alphaproteobacteria	59
WYA 3 E6	WYA	3	E	3	Otu000486	0.0125114	Proteobacteria	Alphaproteobacteria	69
WYA 3 F10	WYA	3	F	3	Otu000486	0.0125114	Proteobacteria	Alphaproteobacteria	83
WYA 3 F7	WYA	3	F	3	Otu000486	0.0125114	Proteobacteria	Alphaproteobacteria	99
1/10 TSA 1 E1	10TSA	1	E	1	Otu000660	0.0155868	Firmicutes	Bacilli	8
1/100 TSA 1 B5	100TSA	1	B	1	Otu001096	0.00283	Actinobacteria	Actinobacteria	10
1/100 TSA 3 G7	100TSA	3	G	3	Otu001096	0.00283	Actinobacteria	Actinobacteria	10
1/100 TSA 5 D5	100TSA	5	D	5	Otu001096	0.00283	Actinobacteria	Actinobacteria
DNB 4 D6	DNB	4	D	4	Otu001096	0.00283	Actinobacteria	Actinobacteria	27
DNB 4 F9	DNB	4	F	4	Otu001096	0.00283	Actinobacteria	Actinobacteria	17
WYA 5 B2	WYA	5	B	5	Otu001096	0.00283	Actinobacteria	Actinobacteria	52
WYA 5 C11	WYA	5	C	5	Otu001096	0.00283	Actinobacteria	Actinobacteria	62
1/10 TSA 2 E10	10TSA	2	E	2	Otu001144	0	Proteobacteria	Gammaproteobacteria	48
1/10 TSA 3 B9	10TSA	3	B	3	Otu001144	0	Proteobacteria	Gammaproteobacteria	87
1/10 TSA 3 C12	10TSA	3	C	3	Otu001144	0	Proteobacteria	Gammaproteobacteria	20
1/10 TSA 3 D7	10TSA	3	D	3	Otu001144	0	Proteobacteria	Gammaproteobacteria	15
1/10 TSA 4 A5	10TSA	4	A	4	Otu001144	0	Proteobacteria	Gammaproteobacteria	13
1/10 TSA 4 H5	10TSA	4	H	4	Otu001144	0	Proteobacteria	Gammaproteobacteria
1/100 TSA 1 D1	100TSA	1	D	1	Otu001144	0	Proteobacteria	Gammaproteobacteria	7
1/100 TSA 1 G10	100TSA	1	G	1	Otu001144	0	Proteobacteria	Gammaproteobacteria	15
1/100 TSA 1 H10	100TSA	1	H	1	Otu001144	0	Proteobacteria	Gammaproteobacteria	42
1/100 TSA 2 C2	100TSA	2	C	2	Otu001144	0	Proteobacteria	Gammaproteobacteria	66
1/100 TSA 3 B4	100TSA	3	B	3	Otu001144	0	Proteobacteria	Gammaproteobacteria
1/100 TSA 5 A1	100TSA	5	A	5	Otu001144	0	Proteobacteria	Gammaproteobacteria
DNB 1 B9	DNB	1	B	1	Otu001144	0	Proteobacteria	Gammaproteobacteria	52
SA+ 2 C5	SA+	2	C	2	Otu001144	0	Proteobacteria	Gammaproteobacteria	42
SA+ 2 C9	SA+	2	C	2	Otu001144	0	Proteobacteria	Gammaproteobacteria	10
SA+ 5 A3	SA+	5	A	5	Otu001144	0	Proteobacteria	Gammaproteobacteria	13
WYA 3 A6	WYA	3	A	3	Otu001144	0	Proteobacteria	Gammaproteobacteria	44
WYA 3 C2	WYA	3	C	3	Otu001144	0	Proteobacteria	Gammaproteobacteria	90
WYA 4 F2	WYA	4	F	4	Otu001144	0	Proteobacteria	Gammaproteobacteria	15
WYA 5 D11	WYA	5	D	5	Otu001144	0	Proteobacteria	Gammaproteobacteria
1/100 TSA 2 C10	100TSA	2	C	2	Otu001370	0.00116	Actinobacteria	Actinobacteria	15
WYA 3 B8	WYA	3	B	3	Otu001629	0.00434	Firmicutes	Bacilli	15
1/100 TSA 5 D11	100TSA	5	D	5	Otu002092	0.00034	Proteobacteria	Gammaproteobacteria	71
SA- 4 G11	SA-	4	G	4	Otu002092	0.00034	Proteobacteria	Gammaproteobacteria	55
1/100 TSA 3 C7	100TSA	3	C	3	Otu002494	0.000272	Proteobacteria	Alphaproteobacteria
1/100 TSA 5 H4	100TSA	5	H	5	Otu002494	0.000272	Proteobacteria	Alphaproteobacteria	8
DNB 1 D12	DNB	1	D	1	Otu002494	0.000272	Proteobacteria	Alphaproteobacteria	22
SA- 4 C9	SA-	4	C	4	Otu002494	0.000272	Proteobacteria	Alphaproteobacteria	64
WYA 3 G4	WYA	3	G	3	Otu003445	0.000272	Proteobacteria	Alphaproteobacteria	57
1/100 TSA 5 H3	100TSA	5	H	5	Otu004780	0.00047	Firmicutes	Bacilli	52
SA+ 2 D9	SA+	2	D	2	Otu004780	0.00047	Firmicutes	Bacilli	42
SA+ 3 E10	SA+	3	E	3	Otu004780	0.00047	Firmicutes	Bacilli	13
1/10 TSA 5 B6	10TSA	5	B	5	Otu004967	0	Proteobacteria	Betaproteobacteria	6
1/100 TSA 4 D7	100TSA	4	D	4	Otu004967	0	Proteobacteria	Betaproteobacteria	57
SA- 1 G6	SA-	1	G	1	Otu004967	0	Proteobacteria	Betaproteobacteria	27
1/100 TSA 1 D6	100TSA	1	D	1	Otu005079	0.000272	Firmicutes	Bacilli	7
1/100 TSA 1 F6	100TSA	1	F	1	Otu005079	0.000272	Firmicutes	Bacilli	57
SA- 2 A9	SA-	2	A	2	Otu005079	0.000272	Firmicutes	Bacilli	57
SA+ 4 F5	SA+	4	F	4	Otu005079	0.000272	Firmicutes	Bacilli	59
SA+ 5 B1	SA+	5	B	5	Otu005079	0.000272	Firmicutes	Bacilli
1/10 TSA 1 E4	10TSA	1	E	1	Otu005151	0.00197	Proteobacteria	Alphaproteobacteria	10
1/100 TSA 1 D5	100TSA	1	D	1	Otu005151	0.00197	Proteobacteria	Alphaproteobacteria	71
1/100 TSA 1 E5	100TSA	1	E	1	Otu005151	0.00197	Proteobacteria	Alphaproteobacteria	62
1/100 TSA 1 E7	100TSA	1	E	1	Otu005151	0.00197	Proteobacteria	Alphaproteobacteria	59
1/100 TSA 1D7	100TSA	1	D	1	Otu005151	0.00197	Proteobacteria	Alphaproteobacteria	59
1/10 TSA 1 B3	10TSA	1	B	1	Otu005676	0	Proteobacteria	Alphaproteobacteria	6
SA+ 2 A12	SA+	2	A	2	Otu005905	0.00034	Proteobacteria	Alphaproteobacteria
DNB 1 E9	DNB	1	E	1	Otu007669	0	Proteobacteria	Gammaproteobacteria	52
WYA 2 E2	WYA	2	E	2	Otu008022	0	Proteobacteria	Alphaproteobacteria	48
1/10 TSA 1 D2	10TSA	1	D	1	Otu008409	0	Proteobacteria	Betaproteobacteria
WYA 1 G7	WYA	1	G	1	Otu008409	0	Proteobacteria	Betaproteobacteria	15
1/100 TSA 4 F12	100TSA	4	F	4	Otu007241	0	Proteobacteria	Alphaproteobacteria	57
SA+ 3 C4	SA+	3	C	3	Otu009814	0	Proteobacteria	Gammaproteobacteria	27
1/10 TSA 5 B11	10TSA	5	B	5	Otu010816	0	Proteobacteria	Betaproteobacteria
WYA 3 F9	WYA	3	F	3	Otu012375	0	Proteobacteria	Alphaproteobacteria	83
1/10 TSA 3 F5	10TSA	3	F	3	Otu014999	0	Proteobacteria	Betaproteobacteria
DNB 2 H11	DNB	2	H	2	Otu014999	0	Proteobacteria	Betaproteobacteria	17
1/10 TSA 4 F2	10TSA	4	F	4	Otu015064	0	Proteobacteria	Gammaproteobacteria	15
WYA 4 B11	WYA	4	B	4	Otu015154	0	Proteobacteria	Betaproteobacteria	10
1/10 TSA 2 C6	10TSA	2	C	2	Otu015590	0	Proteobacteria	Gammaproteobacteria	62
DNB 1 D8	DNB	1	D	1	Otu016359	0	Actinobacteria	Actinobacteria	20
DNB 2 G3	DNB	2	G	2	Otu016359	0	Actinobacteria	Actinobacteria	44
SA+ 5 C11	SA+	5	C	5	Otu016359	0	Actinobacteria	Actinobacteria	22
WYA 4 F3	WYA	4	F	4	Otu016709	0	Actinobacteria	Actinobacteria	52
SA- 3 C8	SA-	3	C	3	Otu017060	0.00039	Actinobacteria	Actinobacteria	27
SA+ 5 A9	SA+	5	A	5	Otu017699	0.00047	Proteobacteria	Betaproteobacteria	3
DNB 1 E8	DNB	1	E	1	Otu018048	0	Actinobacteria	Actinobacteria	20
DNB 5 D3	DNB	5	D	5	Otu018048	0	Actinobacteria	Actinobacteria	15
WYA 4 H7	WYA	4	H	4	Otu021922	0	Proteobacteria	Gammaproteobacteria	64

## Sheet: Unique Isolates
NCBI ID	#OTU ID	Field abundance (%)	Phylum	Class	Average incubation time (days)
VK15	Otu000004	0.709862	Actinobacteria	Actinobacteria	6
VK7	Otu000009	0.087731	Proteobacteria	Gammaproteobacteria	69.5
VK40	Otu000019	0.201326	Proteobacteria	Betaproteobacteria	13.75
VK4	Otu000043	0.133532	Proteobacteria	Betaproteobacteria	31
VK12	Otu000103	0.0928629	Actinobacteria	Actinobacteria	48
VK28	Otu000146	0.089863	Proteobacteria	Alphaproteobacteria	59
VK21	Otu000168	0.109113	Actinobacteria	Actinobacteria	10
VK22	Otu000182	0.0110246	Firmicutes	Bacilli	48
VK1	Otu000201	0.0695262	Actinobacteria	Actinobacteria	14
VK17	Otu000323	0.0274077	Actinobacteria	Actinobacteria	12
VK29	Otu000410	0.0197387	Proteobacteria	Alphaproteobacteria	17
VK32	Otu000486	0.0125114	Proteobacteria	Alphaproteobacteria	63.6667
VK23	Otu000660	0.0155868	Firmicutes	Bacilli	8
VK18	Otu001096	0.00283	Actinobacteria	Actinobacteria	29.6667
VK5	Otu001144	0	Proteobacteria	Gammaproteobacteria	36.1875
VK16	Otu001370	0.00116	Actinobacteria	Actinobacteria	15
VK26	Otu001629	0.00434	Firmicutes	Bacilli	15
VK45	Otu002092	0.00034	Proteobacteria	Gammaproteobacteria	63
VK38	Otu002494	0.000272	Proteobacteria	Alphaproteobacteria	31.3333
VK31	Otu003445	0.000272	Proteobacteria	Alphaproteobacteria	57
VK27	Otu004780	0.00047	Firmicutes	Bacilli	35.6667
VK43	Otu004967	0	Proteobacteria	Betaproteobacteria	30
VK25	Otu005079	0.000272	Firmicutes	Bacilli	45
VK35	Otu005151	0.00197	Proteobacteria	Alphaproteobacteria	52.2
VK36	Otu005676	0	Proteobacteria	Alphaproteobacteria	6
VK3	Otu005905	0.00034	Proteobacteria	Alphaproteobacteria
VK37	Otu007241	0	Proteobacteria	Alphaproteobacteria	57
VK6	Otu007669	0	Proteobacteria	Gammaproteobacteria	52
	Otu008022	0	Proteobacteria	Alphaproteobacteria	48
VK39	Otu008409	0	Proteobacteria	Betaproteobacteria	15
	Otu009814	0	Proteobacteria	Gammaproteobacteria	27
	Otu010816	0	Proteobacteria	Betaproteobacteria
VK34	Otu012375	0	Proteobacteria	Alphaproteobacteria	83
	Otu014999	0	Proteobacteria	Betaproteobacteria	17
VK47	Otu015064	0	Proteobacteria	Gammaproteobacteria	15
VK44	Otu015154	0	Proteobacteria	Betaproteobacteria	10
VK46	Otu015590	0	Proteobacteria	Gammaproteobacteria	62
VK19	Otu016359	0	Actinobacteria	Actinobacteria	28.6667
VK10	Otu016709	0	Actinobacteria	Actinobacteria	52
VK2	Otu017060	0.00039	Actinobacteria	Actinobacteria	27
VK19	Otu017699	0.00047	Proteobacteria	Betaproteobacteria	3
VK10	Otu018048	0	Actinobacteria	Actinobacteria	17.5
VK9	Otu021922	0	Proteobacteria	Gammaproteobacteria	64

## Sheet: Field data
#OTU ID	Sample 1	Sample 2	Sample 3	Sample 4	Sample 5	Sample 6	Sample 7	taxonomy	Phylum	Class
Otu000001	0.0594818	0.0463805	0.0518608	0.04347	0.0414552	0.0325285	0.0454247	Bacteria	Proteobacteria	Alphaproteobacteria
Otu000002	0.0153492	0.0236666	0.017025	0.027276	0.00805087	0.0166178	0.00801998	Bacteria	Chloroflexi	KD4-96
Otu000003	0.0286937	0.0281255	0.0154297	0.0173193	0.0260084	0.0280331	0.0241257	Bacteria	Verrucomicrobia	Spartobacteria
Otu000004	0.00610376	0.0121001	0.00654809	0.00412001	0.00668632	0.0102536	0.00387852	Bacteria	Actinobacteria	Actinobacteria
Otu000005	0.0220214	0.0132815	0.0133343	0.0164228	0.00832378	0.00873826	0.019294	Bacteria	Verrucomicrobia	Spartobacteria
Otu000006	0.0300999	0.0145201	0.0140248	0.0130467	0.0126358	0.0129306	0.0219235	Bacteria	Acidobacteria	Acidobacteria
Otu000007	0.0215726	0.0195697	0.011096	0.0112156	0.0127722	0.0147995	0.0196227	Bacteria	Gemmatimonadetes	Gemmatimonadetes
Otu000008	0.0290228	0.0268869	0.00883396	0.0178534	0.0251897	0.0172745	0.0217591	Bacteria	Acidobacteria	Acidobacteria
Otu000009	0.00110706	0.000666933	0.000547658	0.000610373	0.00117352	0.0019699	6.57376e-05	Bacteria	Proteobacteria	Gammaproteobacteria
Otu000010	0.0152594	0.0109758	0.0207634	0.0177008	0.00725943	0.0127791	0.0150868	Bacteria	Chloroflexi	JG37-AG-4
Otu000011	0.0248639	0.0104042	0.00747672	0.00923188	0.0110256	0.00434387	0.0105509	Bacteria	Proteobacteria	Betaproteobacteria
Otu000012	0.00694154	0.00750777	0.0076434	0.0132756	0.014437	0.0137893	0.0168946	Bacteria	Proteobacteria	Betaproteobacteria
Otu000013	0.00604392	0.00232474	0.0097626	0.0172621	0.00502156	0.00732397	0.00834867	Bacteria	Actinobacteria	Thermoleophilia
Otu000014	0.00550536	0.00615484	0.0074291	0.00755336	0.00977021	0.00373775	0.0035827	Bacteria	Actinobacteria	Actinobacteria
Otu000015	0.00945485	0.00990873	0.0109532	0.00856429	0.00472136	0.00974846	0.00982777	Bacteria	Acidobacteria	Acidobacteria
Otu000016	0.0109808	0.0105185	0.00831012	0.00988041	0.00518531	0.0144964	0.00894031	Bacteria	Nitrospirae	Nitrospira
Otu000017	0.00374005	0.00659311	0.00490511	0.00467316	0.00654986	0.0074755	0.00581778	Bacteria	Proteobacteria	Betaproteobacteria
Otu000018	0.00421878	0.00897502	0.0108579	0.0115589	0.0100431	0.00666734	0.00680384	Bacteria	Proteobacteria	Betaproteobacteria
Otu000019	0.000897612	0.00152442	0.0023335	0.00217445	0.00360242	0.00181837	0.00174205	Bacteria	Proteobacteria	Betaproteobacteria
Otu000020	0.0119083	0.012081	0.0115246	0.00719095	0.00390263	0.0089403	0.00854588	Bacteria	Chloroflexi	TK10
Otu000021	0.00903596	0.00564035	0.00821487	0.00717188	0.00706839	0.00722295	0.00969629	Bacteria	Proteobacteria	Alphaproteobacteria
Otu000022	0	0.000209608	7.14337e-05	0.0016976	0.000409366	0	0.000131475	Bacteria	Bacteroidetes	Flavobacteriia
Otu000023	0.000777931	0.00282018	0.00114294	0.00133519	0.00166476	0.00388928	0.00184065	Bacteria	Proteobacteria	Betaproteobacteria
Otu000024	0.002633	0.00295356	0.00428602	0.00799207	0.00745047	0.0019699	0.00269524	Bacteria	Actinobacteria	Thermoleophilia
Otu000025	0.00514631	0.0058309	0.0065719	0.00467316	0.00761421	0.00328316	0.00594925	Bacteria	Proteobacteria	Alphaproteobacteria
Otu000026	0.0107414	0.0147106	0.0111913	0.00360501	0.00750505	0.0054551	0.0110768	Bacteria	Acidobacteria	Acidobacteria
Otu000027	0.00281252	0.00323939	0.00492892	0.00600835	0.00906064	0.00444489	0.00207073	Bacteria	Actinobacteria	Actinobacteria
Otu000028	0.00490695	0.00415404	0.00378598	0.00490205	0.0045849	0.00353571	0.00598212	Bacteria	Verrucomicrobia	Spartobacteria
Otu000029	0.00170546	0.00323939	0.00352406	0.00215538	0.00436657	0.0039903	0.00624507	Bacteria	Proteobacteria	Gammaproteobacteria
Otu000030	0.0043983	0.0072791	0.00514322	0.00755336	0.000846024	0.00414183	0.00164344	Bacteria	Chloroflexi	KD4-96
Otu000031	0.00688169	0.00415404	0.00650046	0.00490205	0.00507614	0.00621275	0.00598212	Bacteria	Proteobacteria	Alphaproteobacteria
Otu000032	0.00481719	0.00495436	0.00633379	0.00528354	0.00540364	0.00702091	0.00680384	Bacteria	Proteobacteria	Alphaproteobacteria
Otu000033	0.000149602	0.000190552	7.14337e-05	0.000114445	0.000600404	0.000606122	3.28688e-05	Bacteria	Proteobacteria	Gammaproteobacteria
Otu000034	0.00299204	0.00333467	0.00326214	0.00284205	0.00403908	0.00353571	0.00440442	Bacteria	Proteobacteria	Gammaproteobacteria
Otu000035	0.00759978	0.00360144	0.00852442	0.00665688	0.00322035	0.00161632	0.00755982	Bacteria	Acidobacteria	Acidobacteria
Otu000036	0.00356053	0.00358239	0.00833393	0.00387205	0.00504885	0.0114153	0.00236655	Bacteria	Proteobacteria	Alphaproteobacteria
Otu000037	0.00137634	0.00171497	0.00200014	0.00349057	0.00256536	0.00378826	0.00289245	Bacteria	Proteobacteria	Betaproteobacteria
Otu000038	0.00242355	0.00285829	0.00535753	0.00362409	0.00207412	0.00338418	0.00246516	Bacteria	Proteobacteria	Alphaproteobacteria
Otu000039	0.00577464	0.00373483	0.00259542	0.00234612	0.00286556	0.00338418	0.00650802	Bacteria	Acidobacteria	Acidobacteria
Otu000040	0.00391957	0.00169592	0.00114294	0.0011063	0.00204683	0.00146479	0.000755982	Bacteria	Actinobacteria	Actinobacteria
Otu000041	0.00203459	0.00192458	0.00426221	0.00415816	0.0024562	0.00318214	0.00236655	Bacteria	Actinobacteria	Thermoleophilia
Otu000042	0.0042487	0.00516397	0.00192871	0.00406279	0.00267453	0.00505102	0.00384565	Bacteria	Actinobacteria	Thermoleophilia
Otu000043	0.000359045	0.00123859	0.00116675	0.00198371	0.00242891	0.00141428	0.000755982	Bacteria	Proteobacteria	Betaproteobacteria
Otu000044	0.00287236	0.00512586	0.0044527	0.00278482	0.00859669	0.00434387	0.00230082	Bacteria	Actinobacteria	Thermoleophilia
Otu000045	0.0032314	0.00442082	0.00454794	0.00268945	0.00548551	0.00828367	0.00660663	Bacteria	Proteobacteria	Betaproteobacteria
Otu000046	0.0014661	0.000838431	0.000500036	0.000896485	0.000327493	0.000808162	0.000723113	Bacteria	Proteobacteria	Alphaproteobacteria
Otu000047	0.000359045	0.000571657	0.000571469	0.000476854	0.00169205	0.000707142	0.00108467	Bacteria	Proteobacteria	Alphaproteobacteria
Otu000048	0.00514631	0.00445893	0.00447651	0.00246056	0.00450303	0.00191939	0.00785564	Bacteria	Acidobacteria	Acidobacteria
Otu000049	0.00158578	0.00171497	0.00166679	0.00253686	0.000709568	0.00111122	0.000493032	Bacteria	Actinobacteria	Actinobacteria
Otu000050	0.000987374	0.00116237	0.00185728	0.00267038	0.00750505	0.000757652	0.000986064	Bacteria	Bacteroidetes	Sphingobacteriia
Otu000051	0.00589432	0.00525925	0.00697669	0.00515002	0.00513072	0.00318214	0.00815146	Bacteria	Verrucomicrobia	OPB35_soil_group
Otu000052	0.0042487	0.00325845	0.00447651	0.00263223	0.000927897	0.00333367	0.00170918	Bacteria	Acidobacteria	Acidobacteria
Otu000053	0.000119682	0.000590712	0.000214301	0.000572224	0.000600404	0.000858673	0	Bacteria	Proteobacteria	Gammaproteobacteria
Otu000054	0.00385973	0.00525925	0.00454794	0.00436798	0.00600404	0.0034852	0.00683671	Bacteria	Bacteroidetes	Cytophagia
Otu000055	8.97612e-05	0.000209608	0.000261923	0.000400557	0.00049124	0.000505102	0.000657376	Bacteria	Firmicutes	Bacilli
Otu000056	0.00329125	0.00243907	0.00433364	0.00370038	0.00155559	0.00202041	0.00187352	Bacteria	Actinobacteria	Thermoleophilia
Otu000057	0.00128658	0.0011052	0.000738148	0.000991855	0.000382075	0.00146479	6.57376e-05	Bacteria	Proteobacteria	Alphaproteobacteria
Otu000058	0.00583448	0.00356333	0.00159535	0.0017739	0.00114623	0.0019699	0.0025309	Bacteria	Gemmatimonadetes	Gemmatimonadetes
Otu000059	0.000867692	0.0027249	0.00228588	0.00122075	0.00218329	0.00207092	0.00338549	Bacteria	Proteobacteria	Betaproteobacteria
Otu000060	0.00338101	0.00287734	0.00409553	0.00303279	0.00253807	0.00277806	0.00256377	Bacteria	Proteobacteria	Alphaproteobacteria
Otu000061	0.00128658	0.00257246	0.00278591	0.00305186	0.00185579	0.00252551	0.00111754	Bacteria	Actinobacteria	Thermoleophilia
Otu000062	0.000837772	0.0011052	0.00185728	0.00179297	0.00248349	0.00136377	0.000723113	Bacteria	Actinobacteria	Actinobacteria
Otu000063	0.000119682	0.000419215	0.00019049	0.000343335	5.45822e-05	0.000606122	0.000164344	Bacteria	Firmicutes	Bacilli
Otu000064	0.00110706	0.00270584	0.00428602	0.00185019	0.00242891	0.00353571	0.0025309	Bacteria	Proteobacteria	Deltaproteobacteria
Otu000065	0.00350069	0.003449	0.00290497	0.00263223	0.0027564	0.00651581	0.00266237	Bacteria	Planctomycetes	Phycisphaerae
Otu000066	0.00388965	0.00396349	0.00426221	0.00419631	0.00278369	0.00303061	0.00414147	Bacteria	Acidobacteria	Acidobacteria
Otu000067	0.00143618	0.00137198	0.00176203	0.00135426	0.00354784	0.00186888	0.00348409	Bacteria	Proteobacteria	Betaproteobacteria
Otu000068	0.000658249	0.000457326	0.00176203	0.00463502	0.000409366	0.000757652	0.000755982	Bacteria	Proteobacteria	Gammaproteobacteria
Otu000069	0.00164562	0.0021723	0.00285735	0.00503557	0.00332951	0.00181837	0.00151196	Bacteria	Proteobacteria	Alphaproteobacteria
Otu000070	0.00520615	0.00264868	0.00195252	0.00183112	0.0021287	0.00111122	0.00417434	Bacteria	Acidobacteria	Acidobacteria
Otu000071	0.00206451	0.00367766	0.00338119	0.00291834	0.00283827	0.00404081	0.00259663	Bacteria	Proteobacteria	Gammaproteobacteria
Otu000072	0.00359045	0.00261057	0.0023335	0.00263223	0.00076415	0.0034852	0.00151196	Bacteria	Acidobacteria	Acidobacteria
Otu000073	5.98408e-05	0.000476381	0.0021192	0.00345242	0.00264724	0.000303061	0.010025	Bacteria	Actinobacteria	Thermoleophilia
Otu000074	0.0043983	0.00356333	0.00361931	0.00165945	0.00384804	0.00202041	0.00647515	Bacteria	Bacteroidetes	Sphingobacteriia
Otu000075	0.00107713	0.0011052	0.000952449	0.00186927	0.00638611	0.000707142	0.000953195	Bacteria	Acidobacteria	Acidobacteria
Otu000076	0	1.90552e-05	0	0	2.72911e-05	0	0	Bacteria	Proteobacteria	Gammaproteobacteria
Otu000077	0.000299204	0.000209608	0.000357168	0.000267038	0.000545822	0.000454591	0.000164344	Bacteria	Nitrospirae	Nitrospira
Otu000078	0.00368021	0.00287734	0.00340501	0.00175482	0.00180121	0.00611173	0.00230082	Bacteria	Nitrospirae	Nitrospira
Otu000079	0.00188499	0.0018293	0.00157154	0.00194556	0.00343868	0.00202041	0.0014791	Bacteria	Actinobacteria	Thermoleophilia
Otu000080	0.0016157	0.00160064	0.000452413	0.00141149	0.00139185	0.00186888	0.00246516	Bacteria	Gemmatimonadetes	Gemmatimonadetes
Otu000081	0.00110706	0.000857486	0.00202395	0.00150686	0.00155559	0.00181837	0.00121615	Bacteria	Proteobacteria	Deltaproteobacteria
Otu000082	0.000987374	0.00581185	0.0021192	0.000572224	0.00477594	0.0079806	0.00239942	Bacteria	Gemmatimonadetes	Gemmatimonadetes
Otu000083	0.000269284	0.000304884	0.000357168	0.000343335	0.00114623	0.000202041	0.000558769	Bacteria	Bacteroidetes	Sphingobacteriia
Otu000084	0.00682185	0.00381105	0.00473843	0.00242242	0.00141914	0.000454591	0.00460163	Bacteria	Acidobacteria	Acidobacteria
Otu000085	0.000149602	9.52762e-05	0.000428602	0.00247964	0.00605862	0.00015153	6.57376e-05	Bacteria	Acidobacteria	Acidobacteria
Otu000086	0.00119682	0.00268679	0.00321452	0.00267038	0.00199225	0.00166684	0.00256377	Bacteria	Bacteroidetes	Sphingobacteriia
Otu000087	0.000777931	0.00302978	0.00204777	0.00139241	0.00357513	0.0106071	0.0010518	Bacteria	Proteobacteria	Betaproteobacteria
Otu000088	0.00164562	0.00104804	0.00188109	0.00087741	0.00147372	0.000555612	0.00131475	Bacteria	Proteobacteria	Alphaproteobacteria
Otu000089	0.00221411	0.00323939	0.00138105	0.000839262	0.00150101	0.002475	0.000657376	Bacteria	Proteobacteria	Gammaproteobacteria
Otu000090	0.00200467	0.00194363	0.00171441	0.00148778	0.00373888	0.00141428	0.00249803	Bacteria	Acidobacteria	Acidobacteria
Otu000091	0.000837772	0.00137198	0.000642903	0.000896485	0.0027564	0.00131326	0.00598212	Bacteria	Actinobacteria	Actinobacteria
Otu000092	0.00427862	0.00402066	0.00197633	0.00137334	0.000627695	0.00242449	0.00243229	Bacteria	Acidobacteria	Holophagae
Otu000093	0.0014661	0.00131481	0.00138105	0.00263223	0.00144643	0.00176786	0.00131475	Bacteria	Actinobacteria	Thermoleophilia
Otu000094	0.000897612	0.00287734	0.0023335	0.00196464	0.000545822	0.00328316	0.0010518	Bacteria	Actinobacteria	MB-A2-108
Otu000095	0.00314164	0.00726005	0.00228588	0.00154501	0.00630424	0.00722295	0.0021036	Bacteria	Candidate_division_WS3
Otu000096	0.00287236	0.00102898	0.00209539	0.00202186	0.000354784	0.0010102	0.00213647	Bacteria	Proteobacteria	Gammaproteobacteria
Otu000097	0.00221411	0.00219135	0.00207158	0.00284205	0.000682277	0.00186888	0.00151196	Bacteria	Proteobacteria	Gammaproteobacteria
Otu000098	0.00101729	0.0012767	0.0025478	0.00276575	0.00261994	0.00121224	0.000953195	Bacteria	Actinobacteria	Acidimicrobiia
Otu000099	0.00125666	0.00205797	0.000690526	0.000972781	0.00128268	0.00116173	0.000986064	Bacteria	Acidobacteria	Acidobacteria
Otu000100	0.000299204	0.00163875	0.0014763	0.00146871	0.00242891	0.00368724	0.00108467	Bacteria	Proteobacteria	Betaproteobacteria
Otu000101	0.00152594	0.00184836	0.00166679	0.00156408	0.000382075	0.00161632	0.000427294	Bacteria	Chloroflexi	Gitt-GS-136
Otu000102	0.000239363	0.000133387	0.000261923	0.000343335	5.45822e-05	0.000505102	0.000197213	Bacteria	Acidobacteria	Acidobacteria
Otu000103	0.000359045	0.00133387	0.000833393	0.00156408	0.000682277	0.00146479	0.00026295	Bacteria	Actinobacteria	Actinobacteria
Otu000104	0.00188499	0.00150536	0.0021192	0.00230797	0.00161017	0.00186888	0.00144623	Bacteria	Actinobacteria	Thermoleophilia
Otu000105	0.00691162	0.0092799	0.00492892	0.0033189	0.00109164	0.0114658	0.00341835	Bacteria	Verrucomicrobia	S-BQ2-57_soil_group
Otu000106	0.000508647	0.00152442	0.0016906	0.00127797	0.00128268	0.000656632	0.00082172	Bacteria	Proteobacteria	Betaproteobacteria
Otu000107	0.00236371	0.00181025	0.000833393	0.0017739	0.00185579	0.00181837	0.00239942	Bacteria	Verrucomicrobia	Spartobacteria
Otu000108	0.00107713	0.000895596	0.00100007	0.00120167	0.00218329	0.00141428	0.000525901	Bacteria	Proteobacteria	Betaproteobacteria
Otu000109	0.00110706	0.0014482	0.00176203	0.00284205	0.00076415	0.00186888	0.000394425	Bacteria	Actinobacteria	Acidimicrobiia
Otu000110	0.000388965	0.000971817	0.000881015	0.00196464	0.00223787	0.000757652	0.000427294	Bacteria	Actinobacteria	Actinobacteria
Otu000111	5.98408e-05	5.71657e-05	7.14337e-05	1.90741e-05	0	0.00010102	3.28688e-05	Bacteria	Firmicutes	Bacilli
Otu000112	0.000508647	0.00188647	0.00123818	0.00185019	0.00322035	0.000656632	0.00272811	Bacteria	Proteobacteria	Betaproteobacteria
Otu000113	0.000927533	0.00108615	0.00121437	0.00165945	0.00256536	0.000505102	0.000394425	Bacteria	Actinobacteria	Thermoleophilia
Otu000114	0.000897612	0.000895596	0.00161916	0.00198371	0.00120081	0.000505102	0.000493032	Bacteria	Proteobacteria	Alphaproteobacteria
Otu000115	0.00197475	0.00184836	0.00295259	0.00207908	0.00231974	0.00227296	0.00414147	Bacteria	Proteobacteria	Betaproteobacteria
Otu000116	0.000149602	0.00209608	0.000357168	0	0.00824191	0.00237398	3.28688e-05	Bacteria	Acidobacteria	Acidobacteria
Otu000117	0.000149602	0.000666933	0.00323833	0.00581761	0.00717756	0.000757652	0.00108467	Bacteria	Bacteroidetes	Cytophagia
Otu000118	0.000837772	0.000952762	0.00130962	0.00167852	0.00199225	0.000353571	0.000953195	Bacteria	Actinobacteria	Thermoleophilia
Otu000119	2.99204e-05	0.000228663	2.38112e-05	0.000743892	0.000573113	0.000303061	0.000394425	Bacteria	Bacteroidetes	Sphingobacteriia
Otu000120	0.000957453	0.00251529	0.00271448	0.00185019	0.00532176	0.00212143	0.0031554	Bacteria	Proteobacteria	Deltaproteobacteria
Otu000121	0.000658249	0.00141009	0.0016906	0.00246056	0.00133726	0.000959693	0.000328688	Bacteria	Proteobacteria	Deltaproteobacteria
Otu000122	0.000807851	0.000666933	0.0019049	0.00152593	0.002156	0.000252551	0.00128188	Bacteria	Bacteroidetes	Sphingobacteriia
Otu000123	0.000119682	5.71657e-05	0.00038098	0.000991855	0.000600404	0.000202041	6.57376e-05	Bacteria	Actinobacteria	Actinobacteria
Otu000124	0.00164562	0.00249624	0.00166679	0.00186927	0.00196496	0.00227296	0.00111754	Bacteria	Actinobacteria	Thermoleophilia
Otu000125	0.00236371	0.00268679	0.00114294	0.00261316	0.000927897	0.00262653	0.00558769	Bacteria	Verrucomicrobia	Spartobacteria
Otu000126	0.00248339	0.00240096	0.00133343	0.00137334	0.00322035	0.00141428	0.00239942	Bacteria	Acidobacteria	Acidobacteria
Otu000127	0.0014661	0.00209608	0.00285735	0.00150686	0.00161017	0.00212143	0.00118328	Bacteria	Proteobacteria	Gammaproteobacteria
Otu000128	0.00209443	0.00245813	0.000857204	0.000915559	0.00302931	0.00146479	0.00276098	Bacteria	Proteobacteria	Alphaproteobacteria
Otu000129	0.00104721	0.00171497	0.0016906	0.00120167	0.00248349	0.000858673	0.00239942	Bacteria	Bacteroidetes	Sphingobacteriia
Otu000130	0.0013165	0.00148631	0.00180965	0.00200278	0.0018285	0.00191939	0.0014791	Bacteria	Actinobacteria	Acidimicrobiia
Otu000131	0.00179522	0.000857486	0.00078577	0.00122075	0.000573113	0.00176786	0.000723113	Bacteria	Firmicutes	Bacilli
Otu000132	0.000867692	0.00129576	0.00140486	0.00164038	0.000573113	0.00121224	0.000854588	Bacteria	Actinobacteria	Thermoleophilia
Otu000133	0.000209443	0.000228663	0.00107151	0.00310909	0.00218329	0.000353571	0.00154483	Bacteria	Proteobacteria	Deltaproteobacteria
Otu000134	0.00101729	0.000590712	0.000452413	0.000286112	0.000354784	0.00161632	0.00118328	Bacteria	Acidobacteria	Acidobacteria
Otu000135	0.00152594	0.000952762	0.00135724	0.00137334	0.00313847	0.000454591	0.00197213	Bacteria	Proteobacteria	Alphaproteobacteria
Otu000136	0.00104721	0.00080032	0.00397647	0.00207908	0.00292015	5.05102e-05	0.000887457	Bacteria	Actinobacteria	Thermoleophilia
Otu000137	0.00167554	0.000933707	0.00123818	0.00200278	0.00109164	0.000454591	0.00190639	Bacteria	Acidobacteria	Acidobacteria
Otu000138	0.00511639	0.00194363	0.0021192	0.00276575	0.00180121	0.000252551	0.00476597	Bacteria	Acidobacteria	Acidobacteria
Otu000139	0.000299204	0.000552602	0.000833393	0.000438705	0.00163747	0.000959693	0.00124901	Bacteria	Bacteroidetes	Sphingobacteriia
Otu000140	0.000837772	0.00184836	0.000904827	0.00116352	0.00218329	0.000656632	0.000854588	Bacteria	Gemmatimonadetes	Gemmatimonadetes
Otu000141	0.000119682	0.000228663	7.14337e-05	0.000133519	0.000300202	0.00010102	0.000197213	Bacteria	Acidobacteria	Holophagae
Otu000142	0.00248339	0.00198175	0.00140486	0.00152593	0.000272911	0.00116173	0.000690245	Bacteria	Actinobacteria	Acidimicrobiia
Otu000143	0.00140626	0.0016197	0.00209539	0.00148778	0.00139185	0.00136377	0.00164344	Bacteria	Verrucomicrobia	Spartobacteria
Otu000144	0.00125666	0.00236285	0.000857204	0.00022889	0.00177392	0.00292959	0.000723113	Bacteria	Actinobacteria	Thermoleophilia
Otu000145	0.00194483	0.00148631	0.00216682	0.000972781	0.0018285	0.000656632	0.000920326	Bacteria	Gemmatimonadetes	Gemmatimonadetes
Otu000146	0.000508647	0.000990873	0.00097626	0.00104908	0.00103706	0.000808162	0.000920326	Bacteria	Proteobacteria	Alphaproteobacteria
Otu000147	0.00071809	0.00123859	0.000833393	0.00108723	0.000927897	0.000656632	0.000394425	Bacteria	Actinobacteria	Actinobacteria
Otu000148	0.000867692	0.00076221	0.00078577	0.00104908	8.18733e-05	0.00015153	9.86064e-05	Bacteria	Proteobacteria	Gammaproteobacteria
Otu000149	0.0017653	0.000952762	0.00140486	0.00144963	0.00204683	0.000707142	0.00154483	Bacteria	Proteobacteria	Alphaproteobacteria
Otu000150	0.000957453	0.00198175	0.00283354	0.00103	0.00174663	0.00232347	0.000723113	Bacteria	Chloroflexi	JG30-KF-CM66
Otu000151	0.000927533	0.000971817	0.000690526	0.000705743	0.000518531	0.00116173	0.0015777	Bacteria	Actinobacteria	Actinobacteria
Otu000152	0.00185507	0.00148631	0.00216682	0.00305186	0.00100977	0.000757652	0.000887457	Bacteria	Proteobacteria	Deltaproteobacteria
Otu000153	0.00275268	0.00133387	0.00183346	0.00129704	0.000873315	0.00141428	0.00299106	Bacteria	Planctomycetes	Planctomycetacia
Otu000154	0.00110706	0.0016197	0.00252399	0.00123982	0.00191038	0.00262653	0.00272811	Bacteria	Proteobacteria	Betaproteobacteria
Otu000155	0.00221411	0.000914652	0.00178584	0.00103	0.00109164	0.00106071	0.00243229	Bacteria	Acidobacteria	Acidobacteria
Otu000156	0.0040991	0.00186741	0.00171441	0.00103	0.00144643	0.000353571	0.00285958	Bacteria	Bacteroidetes	Sphingobacteriia
Otu000157	0.00233379	0.00213419	0.00135724	0.0016213	0.000545822	0.00171735	0.000624507	Bacteria	Proteobacteria	Deltaproteobacteria
Otu000158	0.00149602	0.0016197	0.000714337	0.000705743	0.00130997	0.00121224	0.00180778	Bacteria	Proteobacteria	Betaproteobacteria
Otu000159	0.00218419	0.000990873	0.00209539	0.00148778	0.0021287	0.00616224	0.000920326	Bacteria	Verrucomicrobia	OPB35_soil_group
Otu000160	2.99204e-05	5.71657e-05	0.000357168	0.0011826	0.000709568	0.000505102	3.28688e-05	Bacteria	Proteobacteria	Betaproteobacteria
Otu000161	0.000418886	0.00108615	0.000571469	0.000190741	0.00169205	0.000404081	0.00131475	Bacteria	Bacteroidetes	Sphingobacteriia
Otu000162	0.000119682	1.90552e-05	0.00019049	0.000133519	0.000109164	0	9.86064e-05	Bacteria	Proteobacteria	Alphaproteobacteria
Otu000163	0.000867692	0.00123859	0.000881015	0.000724817	0.00174663	0.000808162	0.000427294	Bacteria	Actinobacteria	Actinobacteria
Otu000164	0.00143618	0.0014482	0.00119056	0.000762966	0.00221058	0.00222245	0.00213647	Bacteria	Acidobacteria	Acidobacteria
Otu000165	0.00155586	0.000724099	0.000857204	0.00133519	0.00174663	0.000757652	0.000723113	Bacteria	Actinobacteria	Thermoleophilia
Otu000166	0.000149602	0.00036205	0.000309546	0.000648521	0.000709568	5.05102e-05	9.86064e-05	Bacteria	Proteobacteria	Betaproteobacteria
Otu000167	0.00215427	0.00106709	0.00104769	0.000972781	0.00076415	0.00131326	0.000723113	Bacteria	Actinobacteria	Actinobacteria
Otu000168	0.000807851	0.00125765	0.000714337	0.00249871	0.000600404	0.000707142	0.0010518	Bacteria	Actinobacteria	Actinobacteria
Otu000169	0	0	0	1.90741e-05	2.72911e-05	0	0	Bacteria	Bacteroidetes	Flavobacteriia
Otu000170	0.000478727	0.0011052	0.000833393	0.00141149	0.00109164	0.000909183	0.000361557	Bacteria	Proteobacteria	Deltaproteobacteria
Otu000171	0.00074801	0.00108615	0.00142867	0.00087741	0.00231974	0.00176786	0.00154483	Bacteria	Proteobacteria	Betaproteobacteria
Otu000172	0.000448806	0.00040016	0.00126199	0.00158315	0.000409366	0.00146479	0.00190639	Bacteria	Proteobacteria	Alphaproteobacteria
Otu000173	0.00155586	0.000685989	0.00102388	0.00183112	0.00117352	0.000606122	0.00272811	Bacteria	Planctomycetes	Phycisphaerae
Otu000174	0.000568488	0.000857486	0.00121437	0.00173575	0.000654986	0.00121224	0.000723113	Bacteria	Actinobacteria	Thermoleophilia
Otu000175	0.00140626	0.000381105	0.000857204	0.000648521	0.000136455	0.00111122	0.000394425	Bacteria	Proteobacteria	Alphaproteobacteria
Otu000176	0.00122674	0.00100993	0.00121437	0.00154501	0.00109164	0.00191939	0.0026295	Bacteria	Proteobacteria	Betaproteobacteria
Otu000177	0.00122674	0.0011052	0.00130962	0.000267038	0.00144643	0.00146479	0.000920326	Bacteria	Bacteroidetes	Sphingobacteriia
Otu000178	0.0014661	0.00139103	0.00271448	0.00249871	0.00109164	0.000252551	0.0021036	Bacteria	Gemmatimonadetes	Gemmatimonadetes
Otu000179	0.00191491	0.00325845	0.00207158	0.00312816	0.00177392	0.00171735	0.00338549	Bacteria	Verrucomicrobia	Opitutae
Otu000180	0.000149602	0.000457326	0.000428602	0.00112537	0.00109164	0.00171735	0.000394425	Bacteria	Proteobacteria	Betaproteobacteria
Otu000181	0.000119682	0.000228663	0.000357168	0.000762966	0.00136455	0.000707142	0.000525901	Bacteria	Proteobacteria	Betaproteobacteria
Otu000182	0.000119682	0.000304884	0.000166679	0	8.18733e-05	0	9.86064e-05	Bacteria	Firmicutes	Bacilli
Otu000183	0.000209443	0.000590712	0.000904827	0.00148778	0.00076415	0.000252551	0.000295819	Bacteria	Actinobacteria	Thermoleophilia
Otu000184	0.000448806	0.000438271	0.00228588	0.00803021	0.000682277	0.000454591	0.00101893	Bacteria	Verrucomicrobia	Opitutae
Otu000185	0.00074801	0.0012767	0.00183346	0.00152593	0.00103706	0.000353571	0.00184065	Bacteria	Planctomycetes	Planctomycetacia
Otu000186	0.000149602	0.000266773	0.000500036	0.000419631	0.000409366	0.000202041	0.000558769	Bacteria	Proteobacteria	Gammaproteobacteria
Otu000187	0	5.71657e-05	2.38112e-05	0	0.000109164	0	3.28688e-05	Bacteria	Firmicutes	Bacilli
Otu000188	0.000688169	0.000819375	0.000666714	0.000591298	0.000354784	0.000555612	0.00111754	Bacteria	Bacteroidetes	Sphingobacteriia
Otu000189	0.000508647	0.000590712	0.000761959	0.00108723	0.00155559	0.000606122	0.000493032	Bacteria	Actinobacteria	Actinobacteria
Otu000190	0.000987374	0.00167686	0.00126199	0.00167852	0.000791442	0.0029801	0.00138049	Bacteria	Planctomycetes	Planctomycetacia
Otu000191	0.000658249	0.000495436	0.000571469	0.00116352	0.000382075	0.000353571	0.000230082	Bacteria	Actinobacteria	Thermoleophilia
Otu000192	0.000388965	0.000876541	0.000595281	0.000953707	0.00283827	0.000959693	9.86064e-05	Bacteria	Actinobacteria	Thermoleophilia
Otu000193	0.000329125	9.52762e-05	0.000571469	0.00129704	0.00253807	5.05102e-05	0.000230082	Bacteria	Bacteroidetes	Sphingobacteriia
Otu000194	0.00170546	0.00201986	0.000809582	0.0011063	0.00191038	0.000707142	0.000953195	Bacteria	Actinobacteria	Thermoleophilia
Otu000195	0.00164562	0.00238191	0.000928638	0.00032426	0.00248349	0.000505102	0.00144623	Bacteria	Bacteroidetes	Sphingobacteriia
Otu000196	0.00182515	0.00104804	0.00097626	0.000686669	0.000191038	0.00131326	0.000690245	Bacteria	Proteobacteria	Alphaproteobacteria
Otu000197	0.000388965	0.00209608	0.000500036	0.00156408	0.000791442	0.000606122	0.0015777	Bacteria	Verrucomicrobia	OPB35_soil_group
Otu000198	0.000418886	0.000933707	0.000619092	0.000686669	0.000927897	0.00116173	0.000361557	Bacteria	Actinobacteria	Thermoleophilia
Otu000199	0.00149602	0.00104804	0.00100007	0.000820188	0.000518531	0.000959693	0.000591638	Bacteria	Actinobacteria	Thermoleophilia
Otu000200	0.000897612	0.0018293	0.00133343	0.000457779	0.00106435	0.00272755	0.000558769	Bacteria	Chloroflexi	Chloroflexia
Otu000201	0.000269284	0.00139103	0.000642903	0.000515002	0.000846024	0.000808162	0.000394425	Bacteria	Actinobacteria	Actinobacteria
Otu000202	0.00239363	0.000952762	0.00142867	0.00123982	0.000136455	0.000656632	0.00111754	Bacteria	Proteobacteria	Alphaproteobacteria
Otu000203	0.000867692	0.000590712	0.00104769	0.000476854	0.000900606	0.000555612	0.000230082	Bacteria	Actinobacteria	Actinobacteria
Otu000204	0.00284244	0.00120048	0.00157154	0.00104908	0.000927897	0.00136377	0.00161057	Bacteria	Acidobacteria	Acidobacteria
Otu000205	2.99204e-05	3.81105e-05	4.76224e-05	5.72224e-05	0.000354784	0.000252551	0	Bacteria	Proteobacteria	Gammaproteobacteria
Otu000206	0.000538567	0.00121954	0.00126199	0.000438705	0.000545822	0.00191939	0.00121615	Bacteria	Proteobacteria	Alphaproteobacteria
Otu000207	0.00128658	0.000476381	0.00150011	0.000743892	0.000982479	0.00156581	0.00308967	Bacteria	Acidobacteria	Acidobacteria
Otu000208	0.000179522	0.00158159	0.000595281	0.000209816	0.000654986	0.00181837	0.00026295	Bacteria	Proteobacteria	Alphaproteobacteria
Otu000209	0.000209443	0.000476381	0.000571469	0.000457779	0.00024562	0.00166684	6.57376e-05	Bacteria	Proteobacteria	Betaproteobacteria
Otu000210	0.00104721	0.00198175	0.00102388	0.000515002	0.00125539	0.00237398	0.00161057	Bacteria	Actinobacteria	Acidimicrobiia
Otu000211	0.000807851	0.00121954	0.000666714	0.000648521	0.00120081	0.000505102	0.000295819	Bacteria	Gemmatimonadetes	Gemmatimonadetes
Otu000212	0.000867692	0.000381105	0.000690526	0.000934633	0.00201954	0.000353571	0.000624507	Bacteria	Acidobacteria	Acidobacteria
Otu000213	0.000867692	0.000323939	0.000642903	0.000686669	0.00341139	0.000606122	0.00131475	Bacteria	Acidobacteria	Acidobacteria
Otu000214	0.00164562	0.00076221	0.00114294	0.000724817	0.000900606	0.00111122	0.00101893	Bacteria	Acidobacteria	Acidobacteria
Otu000215	0.00101729	0.00152442	0.00138105	0.000476854	0.000709568	0.00176786	0.000953195	Bacteria	Gemmatimonadetes	Gemmatimonadetes
Otu000216	0.000957453	0.00118142	0.00114294	0.00143056	0.000163747	0.000808162	0.000394425	Bacteria	Chloroflexi	Ktedonobacteria
Otu000217	0.000807851	0.000876541	0.00157154	0.00158315	0.00139185	0.0015153	0.00180778	Bacteria	Elusimicrobia	Elusimicrobia
Otu000218	0.00143618	0.00150536	0.000809582	0.00139241	0.000354784	0.00126275	0.000657376	Bacteria	Chloroflexi	KD4-96
Otu000219	0	1.90552e-05	0	0	0	0	0	Bacteria	Bacteroidetes	Flavobacteriia
Otu000220	0.00685177	3.81105e-05	0	0	0	0	0	Bacteria	Proteobacteria	Gammaproteobacteria
Otu000221	0.00305188	0.00040016	7.14337e-05	0.000457779	0.000354784	5.05102e-05	0.000755982	Bacteria	Proteobacteria	Alphaproteobacteria
Otu000222	0.000269284	0.000895596	0.000809582	0.000610373	0.000518531	0.00141428	0.000230082	Bacteria	Actinobacteria	Actinobacteria
Otu000223	0.00164562	0.000609768	0.00133343	0.00131612	0.000136455	0.000757652	0.000427294	Bacteria	Proteobacteria	Alphaproteobacteria
Otu000224	0.000957453	0.000476381	0.000881015	0.000438705	0.000955188	0.000202041	0.000723113	Bacteria	Proteobacteria	Alphaproteobacteria
Otu000225	0.000628329	0.000628823	0.00038098	0.000343335	0.00103706	0.000959693	0.00193926	Bacteria	Verrucomicrobia	Spartobacteria
Otu000226	0.00356053	0.000914652	0.00097626	0.00175482	0.000982479	5.05102e-05	0.00213647	Bacteria	Acidobacteria	Acidobacteria
Otu000227	0.000807851	0.000457326	0.000500036	0.000476854	0.000927897	0.000707142	0.000230082	Bacteria	Proteobacteria	Betaproteobacteria
Otu000228	0.000628329	0.000933707	0.000761959	0.000972781	0.00141914	0.000353571	0.000788851	Bacteria	Actinobacteria	Thermoleophilia
Otu000229	0.000119682	7.6221e-05	0.000166679	0.000152593	0.000736859	0	0.000295819	Bacteria	Bacteroidetes	Sphingobacteriia
Otu000230	0.000658249	0.000609768	0.00138105	0.00276575	0.000573113	0.000353571	0.000591638	Bacteria	Chloroflexi	TK10
Otu000231	0.000478727	0.000571657	0.000547658	0.00078204	0.00188308	0.00121224	0.000854588	Bacteria	Proteobacteria	Betaproteobacteria
Otu000232	0.000568488	0.000933707	0.000500036	0.000362409	0.000818733	0.000858673	0.000624507	Bacteria	Actinobacteria	Actinobacteria
Otu000233	0.000777931	0.000724099	0.00107151	0.00112537	0.000818733	0.000252551	0.000460163	Bacteria	Actinobacteria	Acidimicrobiia
Otu000234	0.00185507	0.0012767	0.000666714	0.00087741	0.00300202	0.00171735	0.00913752	Bacteria	Verrucomicrobia	Spartobacteria
Otu000235	0.000209443	0.00076221	0.000738148	0.000762966	0.000846024	0.000252551	0.000361557	Bacteria	Proteobacteria	Alphaproteobacteria
Otu000236	0.000359045	0.000628823	0.00102388	0.000534076	0.000873315	0.00207092	0.000788851	Bacteria	Proteobacteria	Alphaproteobacteria
Otu000237	0.000418886	0.000285829	0.00123818	0.0011063	0.000654986	0.00156581	0.00108467	Bacteria	Proteobacteria	Betaproteobacteria
Otu000238	0.00071809	0.00158159	0.00116675	0.00150686	0.000136455	0.00111122	0.000460163	Bacteria	Chloroflexi	TK10
Otu000239	0.000269284	0.000838431	0.000500036	0.000667595	0.00076415	0.000656632	0.000295819	Bacteria	Actinobacteria	Actinobacteria
Otu000240	0.00110706	0.00102898	0.00114294	0.000591298	0.000163747	0.00146479	0.000295819	Bacteria	Chloroflexi	S085
Otu000241	0.00155586	0.000895596	0.00202395	0.00101093	0.000927897	0.0015153	0.00124901	Archaea	Thaumarchaeota	Soil_Crenarchaeotic_Group(SCG)
Otu000242	0.000897612	0.00207702	0.00019049	0.000591298	0.00141914	0.00146479	0.00138049	Bacteria	Gemmatimonadetes	Gemmatimonadetes
Otu000243	0.00119682	0.00120048	0.000809582	0.000343335	0.000163747	0.00106071	0.000131475	Bacteria	Proteobacteria	Deltaproteobacteria
Otu000244	0.000239363	0.000381105	0.000571469	0.00103	0.00210141	0.00015153	0.00279385	Bacteria	Proteobacteria	Alphaproteobacteria
Otu000245	5.98408e-05	3.81105e-05	0.000214301	0.000171667	5.45822e-05	0.00010102	0.000723113	Bacteria	Proteobacteria	Gammaproteobacteria
Otu000246	0.000538567	0.000781265	0.000547658	0.00108723	0.000600404	0.00106071	0.000197213	Bacteria	Acidobacteria	Acidobacteria
Otu000247	2.99204e-05	0.00116237	0.000357168	1.90741e-05	0.000436657	0	3.28688e-05	Bacteria	Bacteroidetes	Sphingobacteriia
Otu000248	0.000598408	0.00114331	0.0021192	0.00106815	0.00106435	0.00136377	0.000920326	Bacteria	Proteobacteria	Betaproteobacteria
Otu000249	0.000209443	0.000381105	0.000523847	0.00116352	0.00109164	0.000404081	0.000427294	Bacteria	Gemmatimonadetes	Gemmatimonadetes
Otu000250	0.000987374	0.000476381	0.000452413	0.00123982	0.000272911	0.000252551	0.00134762	Unclassified
Otu000251	0.00170546	0.000724099	0.00197633	0.00223167	0.000982479	0.000303061	0.00124901	Bacteria	Bacteroidetes	Sphingobacteriia
Otu000252	0.000957453	0.000743154	0.0014763	0.000896485	0.000518531	0.000606122	0.000755982	Bacteria	Planctomycetes	Phycisphaerae
Otu000253	0.00101729	0.000609768	0.00126199	0.000858336	0.000327493	0.00116173	0.000920326	Bacteria	Actinobacteria	Thermoleophilia
Otu000254	0.000598408	0.000609768	0.00078577	0.00055315	0.000382075	0.00010102	0.000558769	Bacteria	Actinobacteria	Actinobacteria
Otu000255	0.000119682	0.00152442	0.00038098	0.000419631	0.000327493	0.000808162	0.000131475	Bacteria	Acidobacteria	Acidobacteria
Otu000256	0.00104721	0.000514492	0.000904827	0.000686669	0.000163747	0.000606122	0.000361557	Bacteria	Actinobacteria	Acidimicrobiia
Otu000257	0.000538567	0.000552602	0.000523847	0.000534076	0.000682277	0.00121224	0.000328688	Bacteria	Firmicutes	Clostridia
Otu000258	0.000927533	0.00194363	0.000309546	0.000286112	0.00125539	0.00166684	0.00082172	Bacteria	Acidobacteria	Acidobacteria
Otu000259	0.000658249	0.000590712	0.000857204	0.00087741	0.00076415	0.00111122	0.00167631	Bacteria	Actinobacteria	Actinobacteria
Otu000260	0.000478727	0.000724099	0.000833393	0.000762966	0.000654986	0.000555612	0.000164344	Bacteria	Proteobacteria	Alphaproteobacteria
Otu000261	0.000807851	0.00137198	0.0016906	0.000991855	0.000627695	0.00121224	0.00115041	Bacteria	Acidobacteria	Acidobacteria
Otu000262	5.98408e-05	0.000552602	0.000571469	0.000419631	0.000846024	0.00111122	0.000788851	Bacteria	Proteobacteria	Betaproteobacteria
Otu000263	0.000149602	0.00040016	0.00019049	0.000343335	0.000818733	0.000656632	0.00354983	Bacteria	Bacteroidetes	Sphingobacteriia
Otu000264	0.000359045	0.000457326	0.000476224	0.00106815	0.000218329	0.000202041	0	Bacteria	Chloroflexi	KD4-96
Otu000265	0.00071809	0.000952762	0.000428602	0.000419631	0.00166476	0.000303061	0.00285958	Bacteria	Acidobacteria	Acidobacteria
Otu000266	8.97612e-05	0.000666933	0.00097626	0.00078204	0.000545822	0.00156581	0.000493032	Bacteria	Proteobacteria	Alphaproteobacteria
Otu000267	0.00224403	0.00356333	0.000500036	5.72224e-05	0.000191038	0.0054551	3.28688e-05	Bacteria	Bacteroidetes	Sphingobacteriia
Otu000268	0.00128658	0.000476381	0.000214301	0.000515002	0.000272911	5.05102e-05	0.000230082	Bacteria	Actinobacteria	Actinobacteria
Otu000269	0.00125666	0.00146725	0.00138105	0.000438705	0.000300202	0.000808162	0.000953195	Bacteria	Acidobacteria	Holophagae
Otu000270	0.000388965	0.000228663	7.14337e-05	0.000686669	0.000955188	5.05102e-05	0.000591638	Bacteria	Bacteroidetes	Sphingobacteriia
Otu000271	0.00185507	0.00192458	0.000952449	0.000820188	0.000436657	0.00136377	0.000755982	Bacteria	Chloroflexi	Chloroflexia
Otu000272	0.000688169	0.000705044	0.00126199	0.000858336	0.00130997	0.00131326	0.00338549	Bacteria	Bacteroidetes	Sphingobacteriia
Otu000273	0.000299204	0.000685989	0.000595281	0.00055315	0.000846024	0.000808162	0.000295819	Bacteria	Actinobacteria	Actinobacteria
Otu000274	0.00074801	0.000533547	0.00109532	0.000343335	0.00076415	0.00202041	0.00151196	Bacteria	Acidobacteria	Acidobacteria
Otu000275	0.000418886	0.000876541	0.000571469	0.000686669	0.000982479	0.000303061	0.000295819	Bacteria	Actinobacteria	Thermoleophilia
Otu000276	0.000897612	0.000590712	0.00126199	0.000648521	0.000818733	0.000959693	0.000920326	Bacteria	Elusimicrobia	Elusimicrobia
Otu000277	0.000568488	0.00080032	0.000690526	0.000934633	0.00114623	0.000606122	0.000493032	Bacteria	Actinobacteria	Thermoleophilia
Otu000278	0.000418886	0.000705044	0.000595281	0.00055315	0.000900606	0.0010102	0.000328688	Bacteria	Proteobacteria	Alphaproteobacteria
Otu000279	0.000209443	0.000495436	0.000714337	0.0011063	0.000436657	0.00010102	0.00026295	Bacteria	Actinobacteria	Thermoleophilia
Otu000280	0.000897612	0.000685989	0.000500036	0.00106815	0.000272911	0.000656632	0.00026295	Bacteria	Planctomycetes	Planctomycetacia
Otu000281	0.00122674	9.52762e-05	0.000738148	0.00120167	2.72911e-05	0.00010102	0.00144623	Bacteria	Acidobacteria	Acidobacteria
Otu000282	0.00218419	0.000685989	0.00157154	0.00202186	0.000600404	5.05102e-05	0.00230082	Bacteria	Planctomycetes	Planctomycetacia
Otu000283	0.000897612	0.000895596	0.000571469	0.000953707	0.000272911	0.000808162	0.000328688	Bacteria	Chloroflexi	KD4-96
Otu000284	0.00071809	0.00114331	0.000452413	7.62966e-05	0.00076415	0.00181837	0.00124901	Bacteria	Proteobacteria	Alphaproteobacteria
Otu000285	0.00296212	0.00171497	0.00104769	0.000267038	0.00136455	0.000353571	0.000690245	Bacteria	Bacteroidetes	Sphingobacteriia
Otu000286	0.00137634	0.000666933	0.00111913	0.000610373	0.00109164	0.000252551	0.000657376	Bacteria	Elusimicrobia	Elusimicrobia
Otu000287	0.000628329	0.000876541	0.00180965	0.00232705	0.000873315	0	0.000854588	Bacteria	Verrucomicrobia	OPB35_soil_group
Otu000288	0.000508647	0.0012767	0.000952449	0.00431076	0.000900606	0.000959693	0.000920326	Bacteria	Verrucomicrobia	OPB35_soil_group
Otu000289	0.000269284	0.000133387	9.52449e-05	0.000267038	0.000327493	0.000404081	0.000197213	Bacteria	Acidobacteria	Acidobacteria
Otu000290	0	0.000114331	9.52449e-05	0.000247964	0.00103706	5.05102e-05	0.000164344	Bacteria	Proteobacteria	Gammaproteobacteria
Otu000291	0.000568488	0.000514492	0.000619092	0.000400557	0.000463948	0.00116173	0.000624507	Bacteria	Proteobacteria	Alphaproteobacteria
Otu000292	0.000568488	0.00076221	0.000738148	0.000858336	0.000709568	0.000404081	0.000690245	Bacteria	Proteobacteria	Alphaproteobacteria
Otu000293	5.98408e-05	0.000190552	0.000214301	7.62966e-05	5.45822e-05	0.000252551	3.28688e-05	Bacteria	Planctomycetes	Planctomycetacia
Otu000294	0.000658249	0.000743154	0.000547658	0.000629447	0.000272911	0.000555612	0.000493032	Bacteria	Chloroflexi	Ktedonobacteria
Otu000295	0.00074801	0.000724099	0.000690526	0.000381483	5.45822e-05	0.000959693	9.86064e-05	Bacteria	Acidobacteria	Acidobacteria
Otu000296	0.00101729	0.00114331	0.000619092	0.000190741	8.18733e-05	0.00126275	6.57376e-05	Bacteria	Proteobacteria	Alphaproteobacteria
Otu000297	0.000209443	0.000342994	0.000261923	0.000667595	0.00136455	0.000252551	0.000164344	Bacteria	Gemmatimonadetes	Gemmatimonadetes
Otu000298	2.99204e-05	0.000819375	0	0.00127797	0.000818733	0	0	Bacteria	Actinobacteria	Thermoleophilia
Otu000299	0.000359045	0.000590712	0.00123818	0.00078204	0.000436657	0.00171735	0.00101893	Bacteria	Proteobacteria	Deltaproteobacteria
Otu000300	0.000149602	1.90552e-05	0.000119056	0.000190741	0.000409366	0	9.86064e-05	Bacteria	Actinobacteria	Actinobacteria
Otu000301	8.97612e-05	0.000419215	0.000476224	0.000724817	0	0.000252551	0	Bacteria	Actinobacteria	Thermoleophilia
Otu000302	0.000658249	0.00108615	0.000642903	0.000610373	0.000518531	0.000404081	0.00082172	Bacteria	Actinobacteria	Actinobacteria
Otu000303	0.000628329	0.000724099	0.000809582	0.00103	0.000736859	0.0010102	0.000525901	Bacteria	Proteobacteria	Gammaproteobacteria
Otu000304	0.000209443	0.000266773	0.000214301	0.000247964	5.45822e-05	0.00202041	0	Bacteria	Proteobacteria	Gammaproteobacteria
Otu000305	0.000598408	0.000266773	0.000404791	0.000629447	0.00177392	0.00010102	0.0014791	Bacteria	Proteobacteria	Alphaproteobacteria
Otu000306	0.000149602	3.81105e-05	7.14337e-05	0.000114445	2.72911e-05	0	0	Bacteria	Bacteroidetes	Sphingobacteriia
Otu000307	0	0	2.38112e-05	3.81483e-05	0.000163747	0	0	Bacteria	Proteobacteria	Gammaproteobacteria
Otu000308	2.99204e-05	0.000190552	2.38112e-05	0.000686669	0.00024562	0	0	Bacteria	Bacteroidetes	Cytophagia
Otu000309	0.00128658	0.00114331	0.0019049	0.000762966	0.000955188	0.000959693	0.00154483	Bacteria	Verrucomicrobia	OPB35_soil_group
Otu000310	2.99204e-05	1.90552e-05	0.000142867	0.000724817	0.000272911	0	0.000230082	Bacteria	Bacteroidetes	Flavobacteriia
Otu000311	0.00119682	0.000819375	0.000857204	0.000247964	0.0015283	0.000656632	0.000295819	Bacteria	Acidobacteria	Acidobacteria
Otu000312	0.000448806	0.00154347	0.000428602	9.53707e-05	0.000682277	0.00141428	0.000460163	Bacteria	Bacteroidetes	Sphingobacteriia
Otu000313	0	0	0	0.000762966	0.000682277	0	0.000131475	Bacteria	Bacteroidetes	Flavobacteriia
Otu000314	2.99204e-05	1.90552e-05	4.76224e-05	0.000171667	0.000846024	0	0	Bacteria	Proteobacteria	Gammaproteobacteria
Otu000315	8.97612e-05	0.000152442	0.000833393	0.00104908	0.000654986	0.000606122	0.0015777	Bacteria	Bacteroidetes	Cytophagia
Otu000316	0	0	0	0	0	5.05102e-05	3.28688e-05	Bacteria	Proteobacteria	Gammaproteobacteria
Otu000317	0.000149602	0.000171497	9.52449e-05	3.81483e-05	2.72911e-05	5.05102e-05	6.57376e-05	Bacteria	Firmicutes	Bacilli
Otu000318	0.000179522	0.000514492	0.00019049	0.00032426	0.000463948	0.00010102	0.000197213	Bacteria	Actinobacteria	Actinobacteria
Otu000319	0	7.6221e-05	0.000166679	3.81483e-05	2.72911e-05	0.00010102	0	Bacteria	Proteobacteria	Gammaproteobacteria
Otu000320	0	0	7.14337e-05	0	0.000218329	0	0	Bacteria	Proteobacteria	Gammaproteobacteria
Otu000321	0.000179522	0.000228663	0.00097626	0.00087741	0.00109164	0.00015153	0.000920326	Bacteria	Proteobacteria	Betaproteobacteria
Otu000322	2.99204e-05	5.71657e-05	0.000238112	0.000171667	5.45822e-05	0.000303061	0	Bacteria	Acidobacteria	Acidobacteria
Otu000323	0.000269284	0.000571657	0.00019049	0.000247964	0.000136455	0.000404081	9.86064e-05	Bacteria	Actinobacteria	Actinobacteria
Otu000324	0.000119682	0.00188647	0.00100007	0.000419631	0.00128268	0.00146479	0.00259663	Bacteria	Proteobacteria	Deltaproteobacteria
Otu000325	0.000837772	0.00080032	0.000547658	0.000762966	5.45822e-05	0.000757652	0.000361557	Bacteria	Planctomycetes	Planctomycetacia
Otu000326	2.99204e-05	3.81105e-05	0.000238112	0.000762966	0.000136455	0.00015153	0	Bacteria	Proteobacteria	Alphaproteobacteria
Otu000327	0.00119682	0.000514492	0.000904827	0.000572224	2.72911e-05	0.00202041	0.000295819	Bacteria	Proteobacteria	Betaproteobacteria
Otu000328	0.000777931	0.000247718	0.000904827	0.0011826	0.000354784	0.000202041	0.00082172	Unclassified	unclassified	unclassified
Otu000329	0.000388965	0.000857486	0.000333357	0.000362409	0.000327493	0.000959693	6.57376e-05	Bacteria	Actinobacteria	Actinobacteria
Otu000330	0.000149602	0.000705044	0.000833393	1.90741e-05	0.000409366	0.000808162	0	Bacteria	Bacteroidetes	Sphingobacteriia
Otu000331	0	1.90552e-05	0.00019049	0.000419631	0.000218329	0	0	Bacteria	Bacteroidetes	Sphingobacteriia
Otu000332	0.000987374	0.00102898	0.00104769	0.000438705	0.000736859	0.000757652	0.00193926	Bacteria	Planctomycetes	Phycisphaerae
Otu000333	0.000329125	0.000247718	0.000404791	0.000762966	0.00111893	5.05102e-05	0.000197213	Bacteria	Actinobacteria	MB-A2-108
Otu000334	0.000568488	0.000590712	0.000809582	0.000534076	0.000218329	0.000404081	0.000493032	Bacteria	Gemmatimonadetes	Gemmatimonadetes
Otu000335	0.000329125	0.000285829	0.00138105	0.000438705	0.000436657	0.000505102	0.000361557	Bacteria	Proteobacteria	Alphaproteobacteria
Otu000336	0.000388965	0.000476381	0.00102388	0.000495928	0.000545822	0.00106071	0.000624507	Bacteria	Proteobacteria	Alphaproteobacteria
Otu000337	0.000478727	0.000381105	0.000547658	0.000495928	0.000682277	0.000606122	0.000460163	Bacteria	Proteobacteria	Alphaproteobacteria
Otu000338	0.000448806	0.000152442	0.000738148	0.00087741	0.000900606	0.00191939	0.000394425	Bacteria	Proteobacteria	Deltaproteobacteria
Otu000339	0.000598408	0.000914652	0.000928638	0.000839262	0.000791442	0.000454591	0.000591638	Bacteria	Verrucomicrobia	Spartobacteria
Otu000340	0.000418886	0.000190552	0.000404791	0.000400557	0.0012281	0.000858673	0.000558769	Bacteria	Actinobacteria	Actinobacteria
Otu000341	0.000777931	0.000971817	0.000928638	0.000648521	0.000927897	0.000202041	0.00121615	Bacteria	Acidobacteria	Acidobacteria
Otu000342	0.000688169	0.000647878	0.00102388	0.000381483	0.00049124	0.000808162	0.000558769	Bacteria	Proteobacteria	Deltaproteobacteria
Otu000343	0.000448806	0.00036205	0.000714337	0.000190741	0.000846024	0.000707142	0.000887457	Bacteria	Proteobacteria	Alphaproteobacteria
Otu000344	0.000568488	0.000190552	0.000476224	0.00032426	8.18733e-05	0.000606122	0.000394425	Bacteria	Proteobacteria	Alphaproteobacteria
Otu000345	0.000867692	0.000685989	0.000928638	0.000991855	0.000627695	0.000656632	0.000525901	Bacteria	Proteobacteria	Deltaproteobacteria
Otu000346	8.97612e-05	0.000209608	0.000428602	0.000286112	0.000627695	5.05102e-05	3.28688e-05	Bacteria	Proteobacteria	Betaproteobacteria
Otu000347	0.000508647	0.000724099	0.00102388	0.00055315	0.000927897	0.000353571	0.000394425	Unclassified
Otu000348	2.99204e-05	3.81105e-05	0.000119056	0.00032426	0.00166476	0.000202041	0.000328688	Bacteria	Proteobacteria	Betaproteobacteria
Otu000349	0.000777931	9.52762e-05	0.000166679	0.000915559	0.000327493	0.00015153	0.00026295	Bacteria	Proteobacteria	Alphaproteobacteria
Otu000350	0.00113698	0.000933707	0.00126199	0.000667595	0.000463948	0.00111122	0.000624507	Bacteria	Acidobacteria	Acidobacteria
Otu000351	0.00074801	0.000304884	0.00102388	0.00078204	8.18733e-05	0.00010102	0.000427294	Bacteria	Planctomycetes	Planctomycetacia
Otu000352	0	0.000323939	0.000142867	0.000114445	0.000136455	0.00111122	0.000230082	Bacteria	Acidobacteria	Acidobacteria
Otu000353	0.000688169	0.000705044	0.000928638	0.000419631	0.00049124	0.000707142	0.000230082	Bacteria	Proteobacteria	Alphaproteobacteria
Otu000354	5.98408e-05	5.71657e-05	0.000142867	9.53707e-05	0.000218329	5.05102e-05	6.57376e-05	Bacteria	Acidobacteria	Acidobacteria
Otu000355	0.000329125	0.000438271	0.000261923	0.000400557	0.00024562	0.000505102	0.000164344	Bacteria	Actinobacteria	Thermoleophilia
Otu000356	0.000239363	0.000247718	0.000261923	0.000343335	0.000709568	0.00010102	0.000394425	Bacteria	Actinobacteria	Actinobacteria
Otu000357	0.000448806	0.000457326	0.000547658	0.000515002	0.000846024	0.000404081	0.000230082	Bacteria	Actinobacteria	Thermoleophilia
Otu000358	0.000897612	0.000571657	0.000523847	0.000267038	0.000436657	0.000353571	0.00111754	Bacteria	Gemmatimonadetes	Gemmatimonadetes
Otu000359	0.000598408	0.00076221	0.000333357	0.000629447	0.000163747	0.000656632	0.000624507	Bacteria	Planctomycetes	Phycisphaerae
Otu000360	0.000508647	0.000323939	0.00038098	0.00103	0.000791442	0.000202041	0.000493032	Bacteria	Planctomycetes	Phycisphaerae
Otu000361	0.000777931	0.000476381	0.000285735	0.000705743	0.000272911	0.000454591	0.000591638	Bacteria	Chloroflexi	JG37-AG-4
Otu000362	0.00149602	0.000533547	0.000738148	0.000572224	0.000436657	0.000252551	0.00187352	Bacteria	Chloroflexi	uncultured
Otu000363	0.00074801	0.00104804	0.000619092	0.000133519	0.00125539	0.000757652	0.000755982	Bacteria	Bacteroidetes	Sphingobacteriia
Otu000364	0.000628329	0.00152442	0.00185728	0.0011826	0.00136455	0.000404081	0.000723113	Bacteria	Gemmatimonadetes	Gemmatimonadetes
Otu000365	0.000628329	0.000552602	0.000666714	0.00108723	0.00024562	0.000555612	0.000197213	Bacteria	Planctomycetes	Planctomycetacia
Otu000366	0.000329125	0.00411593	0	0	8.18733e-05	0	0.000953195	Bacteria	Armatimonadetes
Otu000367	0.000508647	0.000323939	0.000833393	0.000820188	0.000818733	0.000252551	0.00082172	Bacteria	Verrucomicrobia	Spartobacteria
Otu000368	0.000987374	0.000628823	0.000595281	0.000953707	0.000682277	0.000555612	0.000920326	Bacteria	Acidobacteria	Acidobacteria
Otu000369	0.000448806	0.000724099	0.000881015	0.00032426	8.18733e-05	0.000606122	6.57376e-05	Bacteria	Proteobacteria	Alphaproteobacteria
Otu000370	8.97612e-05	0.000114331	0	1.90741e-05	8.18733e-05	0.000202041	0	Bacteria	Chloroflexi	S085
Otu000371	0.000119682	0.000152442	4.76224e-05	0.000133519	5.45822e-05	0.000404081	0.000131475	Bacteria	Firmicutes	Bacilli
Otu000372	0.000299204	0.000457326	0.000928638	0.000133519	0.000791442	0.000353571	0.000986064	Bacteria	Proteobacteria	Alphaproteobacteria
Otu000373	0.000598408	0.000514492	0.000523847	0.000267038	0.000272911	0.000707142	0.00108467	Bacteria	Planctomycetes	Planctomycetacia
Otu000374	0.00104721	0.000514492	0.00121437	0.000591298	0.000300202	0.000808162	0.00138049	Bacteria	Gemmatimonadetes	Gemmatimonadetes
Otu000375	0.000598408	0.00040016	0.000666714	0.000991855	0.00024562	0.000656632	0.000361557	Bacteria	Chloroflexi	KD4-96
Otu000376	0.000897612	0.00100993	0.00130962	0.000629447	0.0012281	0.000656632	0.000986064	Bacteria	Acidobacteria	Acidobacteria
Otu000377	0.000867692	0.000666933	0.000333357	0.000381483	0.000573113	0.000606122	0.000723113	Bacteria	Acidobacteria	Acidobacteria
Otu000378	8.97612e-05	0.000323939	0.000214301	0.00022889	0.00024562	0.000555612	6.57376e-05	Bacteria	Actinobacteria	Thermoleophilia
Otu000379	0.000927533	0.000476381	0.000357168	0.000305186	0.000163747	0.000606122	0.000591638	Bacteria	Acidobacteria	Acidobacteria
Otu000380	0.000628329	0.00106709	0.00111913	0.00141149	0.000573113	0.000353571	0.000657376	Bacteria	Verrucomicrobia	Verrucomicrobiae
Otu000381	0.000837772	0.0011052	0.000738148	0.000286112	0.000682277	0.000909183	0.000525901	Bacteria	Proteobacteria	Betaproteobacteria
Otu000382	8.97612e-05	0.00040016	0.000571469	0.000190741	0.000518531	0.00146479	0.000788851	Bacteria	Proteobacteria	Betaproteobacteria
Otu000383	0.000329125	0.00076221	0.000452413	0.000362409	0.000791442	0.000252551	0.00134762	Bacteria	Bacteroidetes	Sphingobacteriia
Otu000384	0.000388965	0.000133387	0.000142867	0.000171667	2.72911e-05	0.000252551	0	Bacteria	Proteobacteria	Alphaproteobacteria
Otu000385	0	3.81105e-05	0	1.90741e-05	0	0	0	Bacteria	Proteobacteria	Gammaproteobacteria
Otu000386	0.000777931	0.000533547	0.000333357	0.000381483	0.000518531	0.00141428	0.000723113	Bacteria	Chloroflexi	Ktedonobacteria
Otu000387	0.000807851	0.000514492	0.000666714	0.000438705	0.000709568	0.000252551	0.000493032	Bacteria	Actinobacteria	Actinobacteria
Otu000388	0.000478727	0.000419215	0.000428602	0.00032426	0.00106435	0.000353571	0.000493032	Bacteria	Proteobacteria	Betaproteobacteria
Otu000389	0.000508647	0.00131481	0.000714337	0.000572224	0.000436657	0.000707142	0.000986064	Bacteria	Planctomycetes	OM190
Otu000390	2.99204e-05	0.000152442	0.000214301	0.000400557	0.000382075	0.000353571	3.28688e-05	Bacteria	Proteobacteria	Betaproteobacteria
Otu000391	0.000329125	0.00036205	0.000500036	0.000648521	0.000136455	0.000505102	0.000690245	Bacteria	Proteobacteria	Deltaproteobacteria
Otu000392	0	0	0	0	0	0	0	Bacteria	Proteobacteria	Gammaproteobacteria
Otu000393	0.000568488	0.00036205	0.000523847	0.000515002	0.000327493	0.00010102	0.000723113	Bacteria	Proteobacteria	Gammaproteobacteria
Otu000394	2.99204e-05	5.71657e-05	4.76224e-05	9.53707e-05	0.000272911	5.05102e-05	0.000131475	Bacteria	Bacteroidetes	Sphingobacteriia
Otu000395	0.000418886	0.000571657	9.52449e-05	7.62966e-05	0.000545822	0.000656632	0.000427294	Bacteria	Acidobacteria	Acidobacteria
Otu000396	0.000149602	0.000190552	0.000214301	0.000419631	0.000545822	0.000252551	6.57376e-05	Bacteria	Actinobacteria	Actinobacteria
Otu000397	0.000688169	0.000876541	0.000142867	0.000381483	2.72911e-05	0.00111122	0.000230082	Bacteria	Proteobacteria	Betaproteobacteria
Otu000398	0.00074801	0.000571657	0.000547658	0.000419631	5.45822e-05	0.000808162	0.000197213	Bacteria	Chloroflexi	S085
Otu000399	0	0	0.000119056	0.000629447	0.000327493	0	0	Bacteria	Proteobacteria	Gammaproteobacteria
Otu000400	0.000508647	0.0012767	0.00019049	0.000114445	0.000191038	0.00318214	0.000394425	Bacteria	Candidate_division_WS3
Otu000401	0.000149602	0.000133387	0.000238112	0.000686669	0.000327493	0.000202041	0.000230082	Bacteria	Verrucomicrobia	Spartobacteria
Otu000402	2.99204e-05	9.52762e-05	7.14337e-05	0.000114445	5.45822e-05	0	0.000131475	Bacteria	Firmicutes	Bacilli
Otu000403	0.000448806	0.000381105	0.000476224	0.000495928	0.000136455	0.000555612	0.000295819	Bacteria	Actinobacteria	Thermoleophilia
Otu000404	8.97612e-05	5.71657e-05	0.00019049	0.000190741	2.72911e-05	0.000353571	0	Bacteria	Actinobacteria	Thermoleophilia
Otu000405	0.000299204	0.000838431	0.000619092	0.000267038	0.000136455	0.0010102	0.000328688	Bacteria	Acidobacteria	Acidobacteria
Otu000406	2.99204e-05	0.000628823	0.00130962	0.000362409	0.000545822	0.000353571	0.000723113	Bacteria	Proteobacteria	Deltaproteobacteria
Otu000407	0.000508647	0.000952762	0.000500036	0.000457779	0.000627695	0.000707142	0.00026295	Bacteria	Actinobacteria	Thermoleophilia
Otu000408	0.000388965	0.000647878	0.000619092	0.00104908	0.000327493	0.000606122	0.000295819	Bacteria	Chloroflexi	TK10
Otu000409	0.000418886	0.000419215	0.000476224	0.000438705	2.72911e-05	0.000404081	0.000197213	Bacteria	Actinobacteria	Thermoleophilia
Otu000410	5.98408e-05	0.000209608	0.000523847	0.000133519	0.000272911	5.05102e-05	0.000131475	Bacteria	Proteobacteria	Alphaproteobacteria
Otu000411	0.000538567	0.000895596	0.000642903	0.000362409	0.000300202	0.00222245	0.00115041	Unclassified	unclassified	unclassified
Otu000412	0.000239363	0.000342994	0.000285735	0.000591298	0.000354784	0.000454591	0.000131475	Bacteria	Proteobacteria	Deltaproteobacteria
Otu000413	0.000269284	0.000590712	0.000309546	0.000305186	0.000136455	0.000505102	6.57376e-05	Bacteria	Chloroflexi	KD4-96
Otu000414	0.000418886	0.00040016	0.000500036	0.000190741	0.000627695	0.00010102	0.000295819	Bacteria	Proteobacteria	Alphaproteobacteria
Otu000415	0.000777931	0.00040016	0.000238112	0.000801114	5.45822e-05	0.000808162	0.00026295	Bacteria	Chloroflexi	Ktedonobacteria
Otu000416	0.000179522	0.000228663	0.00019049	0.00022889	0.000136455	0.00015153	3.28688e-05	Bacteria	Planctomycetes	Planctomycetacia
Otu000417	0.000239363	0.000209608	2.38112e-05	5.72224e-05	0.000218329	0	6.57376e-05	Bacteria	Bacteroidetes	Sphingobacteriia
Otu000418	0.00074801	0.000133387	0.000452413	0.000114445	5.45822e-05	0.000555612	0.000197213	Bacteria	Acidobacteria	Holophagae
Otu000419	2.99204e-05	1.90552e-05	0.000238112	0.000705743	0.000354784	0.000303061	0	Bacteria	Proteobacteria	Gammaproteobacteria
Otu000420	2.99204e-05	0.000533547	0.000166679	3.81483e-05	0.000191038	0.000505102	9.86064e-05	Bacteria	Actinobacteria	Actinobacteria
Otu000421	0.000149602	0.000114331	0.000119056	0.000591298	0.000272911	5.05102e-05	9.86064e-05	Bacteria	Actinobacteria	Actinobacteria
Otu000422	0.000628329	0.000781265	0.000238112	0.000305186	0.000873315	0.000808162	0.000558769	Bacteria	Proteobacteria	Betaproteobacteria
Otu000423	0.000329125	0.000609768	0.000547658	0.00022889	0.000354784	0.000808162	0.000558769	Bacteria	Proteobacteria	Alphaproteobacteria
Otu000424	0.000568488	0.000647878	0.000666714	0.000381483	0.000272911	0.000757652	0.000493032	Bacteria	Planctomycetes	Phycisphaerae
Otu000425	0.000388965	0.000838431	0.000761959	0.000762966	0.000463948	0.000252551	0.000657376	Bacteria	Planctomycetes	OM190
Otu000426	0.000478727	0.000781265	0.000476224	0.000190741	0.000791442	0	0.000427294	Bacteria	Bacteroidetes	Sphingobacteriia
Otu000427	8.97612e-05	0.000152442	0.000238112	0.00309001	0.000382075	0.00181837	0	Bacteria	Proteobacteria	Alphaproteobacteria
Otu000428	0.000867692	0.000628823	0.000214301	0.000343335	5.45822e-05	0.000404081	0.000164344	Bacteria	Acidobacteria	Holophagae
Otu000429	0.000927533	0.000628823	4.76224e-05	0.000267038	0.000518531	0.000656632	0.00121615	Bacteria	Acidobacteria	Acidobacteria
Otu000430	0	3.81105e-05	0.000119056	5.72224e-05	0	0.000303061	3.28688e-05	Bacteria	Actinobacteria	Actinobacteria
Otu000431	0	3.81105e-05	4.76224e-05	0.000209816	0.00049124	5.05102e-05	0.000131475	Bacteria	Proteobacteria	Betaproteobacteria
Otu000432	0.000538567	0.000190552	0.000285735	0.000286112	0.000300202	0.00010102	0.000953195	Bacteria	Acidobacteria	Acidobacteria
Otu000433	0.000628329	0.000190552	0.000476224	0.000610373	0.000518531	0.000202041	0.000328688	Bacteria	Proteobacteria	Alphaproteobacteria
Otu000434	0.000568488	9.52762e-05	0.000809582	0.000667595	0.000327493	0.000303061	0.000624507	Bacteria	Gemmatimonadetes	Gemmatimonadetes
Otu000435	0	0.000476381	0.000119056	0	0.00076415	0	0.00108467	Bacteria	Actinobacteria	Actinobacteria
Otu000436	0.000209443	0.000285829	0.000404791	0.00194556	0.000518531	0.000353571	0.000164344	Bacteria	Acidobacteria	Acidobacteria
Otu000437	8.97612e-05	0	2.38112e-05	3.81483e-05	0.000136455	0.00015153	3.28688e-05	Bacteria	Acidobacteria	Acidobacteria
Otu000438	0.000568488	0.000323939	0.000928638	0.000934633	0.000191038	0.00010102	0.000493032	Bacteria	Planctomycetes	Planctomycetacia
Otu000439	0.000179522	7.6221e-05	0.000285735	0.00268945	0.00231974	0	3.28688e-05	Bacteria	Acidobacteria	Acidobacteria
Otu000440	8.97612e-05	9.52762e-05	0.000214301	0.000629447	0.000709568	0.000252551	6.57376e-05	Bacteria	Actinobacteria	Thermoleophilia
Otu000441	5.98408e-05	1.90552e-05	0	7.62966e-05	8.18733e-05	0.00015153	0	Bacteria	Actinobacteria	Thermoleophilia
Otu000442	5.98408e-05	0.000171497	0.00019049	0.000648521	0.000436657	0.000404081	0.000591638	Bacteria	Bacteroidetes	Sphingobacteriia
Otu000443	0.000299204	0.000495436	0.000357168	0.000762966	0.000791442	0.000303061	0.00128188	Bacteria	Acidobacteria	Acidobacteria
Otu000444	0.000538567	0.00080032	0.000952449	0.000343335	5.45822e-05	0.000707142	3.28688e-05	Bacteria	Candidate_division_WS3
Otu000445	0.000359045	0.000514492	0.000547658	0.000591298	0.000518531	0.000505102	0.000164344	Bacteria	Gemmatimonadetes	Gemmatimonadetes
Otu000446	0	5.71657e-05	4.76224e-05	0.000267038	0.000136455	0	0.000164344	Bacteria	Bacteroidetes	Sphingobacteriia
Otu000447	0.000149602	0.000171497	0.000166679	0.000209816	2.72911e-05	5.05102e-05	9.86064e-05	Bacteria	TM6
Otu000448	0	3.81105e-05	0.000119056	0.00022889	0.000218329	0	0	Bacteria	Bacteroidetes	Sphingobacteriia
Otu000449	0.000269284	0.000476381	0.000547658	0.000534076	0.000409366	0.000555612	0.000197213	Bacteria	Actinobacteria	Thermoleophilia
Otu000450	0	9.52762e-05	2.38112e-05	0.000114445	0.000109164	0	0	Bacteria	Bacteroidetes	Sphingobacteriia
Otu000451	0.000119682	0.000552602	0.000690526	0.0011826	0.000736859	0.000404081	0.000427294	Bacteria	Verrucomicrobia	Spartobacteria
Otu000452	0	0	2.38112e-05	0.000476854	0	0	0	Bacteria	Actinobacteria	Actinobacteria
Otu000453	0.000538567	0.000590712	9.52449e-05	0.000267038	0.000327493	0.000808162	0.000361557	Bacteria	Acidobacteria	Acidobacteria
Otu000454	0.000209443	1.90552e-05	0.00019049	0.000247964	0.000218329	0.00015153	0.000131475	Bacteria	Gemmatimonadetes	Gemmatimonadetes
Otu000455	0.000359045	0.00076221	0.000404791	0.000114445	0.000136455	0.000252551	0.000394425	Bacteria	Verrucomicrobia	Spartobacteria
Otu000456	0.000478727	0.000381105	0.000738148	0.00129704	0.000600404	0.000555612	0.000361557	Bacteria	Planctomycetes	Planctomycetacia
Otu000457	5.98408e-05	0.00205797	0.000285735	3.81483e-05	0.000163747	0.00212143	0	Bacteria	Candidate_division_WS3
Otu000458	0.000299204	0.000781265	0.000404791	0.000362409	0.000436657	0.000404081	0.000394425	Bacteria	Actinobacteria	Acidimicrobiia
Otu000459	0	3.81105e-05	0	0.000267038	0.000109164	0.00010102	3.28688e-05	Bacteria	Bacteroidetes	Sphingobacteriia
Otu000460	0.00113698	0.0014482	0.000547658	0.000762966	0.000600404	0.000505102	0.00082172	Bacteria	Gemmatimonadetes	Gemmatimonadetes
Otu000461	0.000658249	0.00165781	0.000714337	0.000476854	0.000163747	0.000303061	0.000230082	Bacteria	Gemmatimonadetes	Gemmatimonadetes
Otu000462	0.000359045	0.000285829	0.000452413	0.00022889	0.000518531	0.000404081	0.000230082	Bacteria	Actinobacteria	Thermoleophilia
Otu000463	0.000508647	0.000724099	9.52449e-05	0.000152593	0.000736859	0.000909183	0.000788851	Bacteria	Acidobacteria	Acidobacteria
Otu000464	8.97612e-05	0.000209608	0.000214301	0.000171667	0.000272911	5.05102e-05	6.57376e-05	Bacteria	Actinobacteria	Actinobacteria
Otu000465	5.98408e-05	3.81105e-05	7.14337e-05	3.81483e-05	5.45822e-05	0	3.28688e-05	Bacteria	Proteobacteria	Alphaproteobacteria
Otu000466	0.00071809	0.000285829	0.00128581	0.000896485	2.72911e-05	0.000555612	0.000591638	Bacteria	Chloroflexi	TK10
Otu000467	0.000388965	0.000247718	0.000809582	0.000247964	0.000600404	0.000303061	0.000361557	Bacteria	Acidobacteria	Acidobacteria
Otu000468	0.00071809	0	0.000761959	0.000743892	0.000109164	0.00136377	0.00026295	Bacteria	Proteobacteria	Alphaproteobacteria
Otu000469	0.000239363	9.52762e-05	0.000119056	0.000171667	0.000354784	0.00010102	0.000164344	Bacteria	Firmicutes	Bacilli
Otu000470	0.000119682	0.000133387	0.000142867	0.000247964	0.000218329	0.00010102	3.28688e-05	Bacteria	Actinobacteria	Thermoleophilia
Otu000471	0.000777931	0.000438271	0.000500036	0.000534076	0.000518531	0.000202041	0.000460163	Bacteria	Verrucomicrobia	Spartobacteria
Otu000472	0.000658249	0.000571657	0.000214301	0.00022889	0.000163747	0.000454591	0.000295819	Bacteria	Actinobacteria	Actinobacteria
Otu000473	5.98408e-05	0.000190552	0.000142867	0.000381483	0.000518531	0	0	Bacteria	Actinobacteria	Actinobacteria
Otu000474	0.00134642	0.000266773	0.000404791	0.000648521	8.18733e-05	0	0.00108467	Bacteria	Planctomycetes	Phycisphaerae
Otu000475	0.000418886	0.000304884	0.000404791	0.000495928	8.18733e-05	0.00015153	0.000197213	Bacteria	Planctomycetes	Planctomycetacia
Otu000476	0.000119682	0.000209608	0.000904827	0.00032426	0.000109164	0.00015153	0.000197213	Bacteria	Actinobacteria	Actinobacteria
Otu000477	0.000239363	0.000285829	0.000285735	0.000629447	0.000627695	0.00015153	0.000131475	Bacteria	Actinobacteria	Acidimicrobiia
Otu000478	0.00128658	0.000476381	0.000642903	0.000476854	0.000354784	0.000909183	0.000558769	Bacteria	Elusimicrobia	Elusimicrobia
Otu000479	2.99204e-05	0.000323939	0.000333357	0.00087741	0.00024562	0.000454591	9.86064e-05	Bacteria	Proteobacteria	Betaproteobacteria
Otu000480	0	0.000114331	4.76224e-05	3.81483e-05	2.72911e-05	0	0	Bacteria	Planctomycetes	Planctomycetacia
Otu000481	0.00173538	0.000533547	0.00102388	0.00032426	0.000709568	0.000505102	0.000493032	Bacteria	Firmicutes	Erysipelotrichia
Otu000482	0.000329125	0.000228663	0.000261923	0.000667595	0.000600404	0.00010102	0.000197213	Bacteria	Actinobacteria	Thermoleophilia
Otu000483	0.000149602	0.000705044	0.000547658	0.000133519	0.000463948	0.000252551	0.000460163	Bacteria	Gemmatimonadetes	Gemmatimonadetes
Otu000484	0.000269284	0.000285829	0.000214301	0.000133519	0.00049124	0.000505102	0.00138049	Bacteria	Bacteroidetes	Sphingobacteriia
Otu000485	0.000179522	0.000381105	4.76224e-05	7.62966e-05	2.72911e-05	0.000909183	0.000460163	Bacteria	Actinobacteria	Acidimicrobiia
Otu000486	0.000269284	0.000152442	0.000142867	7.62966e-05	0	0.000202041	3.28688e-05	Bacteria	Proteobacteria	Alphaproteobacteria
Otu000487	0.000239363	0.00040016	0.000333357	0.000286112	0.000846024	0.000353571	0.000328688	Bacteria	Actinobacteria	Thermoleophilia
Otu000488	0	1.90552e-05	9.52449e-05	0.000591298	8.18733e-05	0	3.28688e-05	Bacteria	Fibrobacteres	Fibrobacteria
Otu000489	0	3.81105e-05	0.000142867	0.000305186	0.000382075	0	0	Bacteria	Proteobacteria	Betaproteobacteria
Otu000490	0.000658249	0.000514492	7.14337e-05	0.000209816	0.000846024	0.000707142	0.000493032	Bacteria	Acidobacteria	Acidobacteria
Otu000491	0.000209443	0.000685989	0.00123818	0.000171667	0.00049124	0.00131326	0.000295819	Bacteria	Proteobacteria	Alphaproteobacteria
Otu000492	0.000269284	0.000285829	0.000285735	0.000190741	0.000272911	0.000252551	0.000230082	Bacteria	Actinobacteria	Thermoleophilia
Otu000493	0.000179522	0.000628823	0.000452413	0.000476854	0.000573113	0.000202041	0.000788851	Bacteria	Verrucomicrobia	OPB35_soil_group
Otu000494	0.00074801	0.000304884	0.000428602	0.000247964	0.000163747	0.00116173	6.57376e-05	Bacteria	Firmicutes	Clostridia
Otu000495	0.00107713	0.000171497	0.000285735	0.00125889	0.000272911	0.00106071	0.000460163	Bacteria	Candidate_division_WS3
Otu000496	0	0	0	0.000247964	0	0	0	Bacteria	Bacteroidetes	Cytophagia
Otu000497	0.000359045	0.000171497	0.000238112	9.53707e-05	0.000163747	0.000757652	0.000197213	Bacteria	Firmicutes	Erysipelotrichia
Otu000498	5.98408e-05	5.71657e-05	0.000642903	5.72224e-05	2.72911e-05	0	6.57376e-05	Bacteria	Acidobacteria	Holophagae
Otu000499	0.000598408	0.000247718	0.000309546	0.000534076	0.000545822	5.05102e-05	0.000328688	Bacteria	Bacteroidetes	Sphingobacteriia
Otu000500	2.99204e-05	7.6221e-05	0.000404791	0.000705743	0.000654986	0.000202041	6.57376e-05	Bacteria	Proteobacteria	Deltaproteobacteria
Otu000501	0	0	4.76224e-05	5.72224e-05	0.000163747	0	0	Bacteria	Proteobacteria	Deltaproteobacteria
Otu000502	0.000179522	0.000228663	0.000333357	0.00022889	0.000846024	0.000303061	0.000788851	Bacteria	Verrucomicrobia	OPB35_soil_group
Otu000503	0.000149602	0.000304884	0.000357168	0.00055315	0.000163747	0.000303061	0.000197213	Bacteria	Proteobacteria	Alphaproteobacteria
Otu000504	0.000388965	0.00040016	0.000595281	0.000362409	0.000573113	0.000555612	0.000558769	Bacteria	Proteobacteria	Betaproteobacteria
Otu000505	8.97612e-05	3.81105e-05	0.000214301	0.000743892	0.000354784	5.05102e-05	0	Bacteria	Actinobacteria	Acidimicrobiia
Otu000506	0.000388965	0.000228663	0.000619092	0.000400557	0.000436657	0.000252551	0.000328688	Bacteria	Planctomycetes	Phycisphaerae
Otu000507	0.000269284	3.81105e-05	0.000166679	1.90741e-05	0.000109164	5.05102e-05	6.57376e-05	Bacteria	Acidobacteria	Holophagae
Otu000508	0.000179522	0.000381105	0.00038098	0.000247964	0.00024562	0.000606122	0.000493032	Bacteria	Actinobacteria	Thermoleophilia
Otu000509	8.97612e-05	0.000171497	0.000142867	0.000209816	0.000272911	0.000202041	9.86064e-05	Bacteria	Actinobacteria	Actinobacteria
Otu000510	0.000359045	0.000285829	0.000238112	0.000343335	8.18733e-05	0.000404081	0.000164344	Bacteria	Proteobacteria	Alphaproteobacteria
Otu000511	0.00071809	0.000457326	0.000309546	0.000171667	0.000682277	0.00010102	0.000328688	Bacteria	Actinobacteria	Thermoleophilia
Otu000512	0	7.6221e-05	4.76224e-05	0.000133519	0.000327493	0	0.000164344	Bacteria	Proteobacteria	Gammaproteobacteria
Otu000513	0.000807851	0.000323939	0.000333357	0.000190741	0.000163747	0.0010102	0.000230082	Bacteria	Planctomycetes	Planctomycetacia
Otu000514	0.000119682	0.000133387	0.000261923	0.00022889	0.000709568	0.000202041	0.000197213	Bacteria	Proteobacteria	Alphaproteobacteria
Otu000515	0.000149602	0.000209608	0.000428602	0.000343335	0.000627695	0.000353571	0.000131475	Bacteria	Actinobacteria	Thermoleophilia
Otu000516	0.000119682	0.000247718	0.000309546	0.000438705	0.000354784	5.05102e-05	0	Bacteria	Actinobacteria	MB-A2-108
Otu000517	0.000568488	0.000533547	0.000166679	0.00022889	0.000627695	0.000404081	0.000624507	Bacteria	Proteobacteria	Alphaproteobacteria
Otu000518	0.000269284	3.81105e-05	0	0.000820188	2.72911e-05	0	3.28688e-05	Bacteria	Chloroflexi	JG37-AG-4
Otu000519	2.99204e-05	0.000114331	7.14337e-05	0.000171667	0.000191038	0.000353571	6.57376e-05	Bacteria	Actinobacteria	Actinobacteria
Otu000520	2.99204e-05	5.71657e-05	0	0.000667595	0.000518531	0.00015153	0.000131475	Bacteria	Bacteroidetes	Cytophagia
Otu000521	0	0	4.76224e-05	3.81483e-05	2.72911e-05	0	0	Bacteria	Bacteroidetes	Cytophagia
Otu000522	0.000119682	0.000857486	0.000619092	0.000858336	0.000736859	0.000404081	0.00121615	Bacteria	Verrucomicrobia	Opitutae
Otu000523	0.000119682	0.000304884	0.000404791	0.000381483	0.000382075	0.00015153	9.86064e-05	Bacteria	Actinobacteria	Acidimicrobiia
Otu000524	0.000837772	0.00112426	0.00038098	0.000400557	0.00049124	0.000606122	0.000624507	Bacteria	Planctomycetes	OM190
Otu000525	0.000119682	0	0.000285735	0.000610373	0.000218329	0	0	Bacteria	Verrucomicrobia	Spartobacteria
Otu000526	0.000119682	0.000209608	0.000309546	0.00022889	0.000300202	5.05102e-05	0.000131475	Bacteria	Gemmatimonadetes	Gemmatimonadetes
Otu000527	0.000239363	0.000209608	0.00019049	0.000209816	0.000163747	0.00010102	0.000295819	Bacteria	Planctomycetes	Planctomycetacia
Otu000528	5.98408e-05	3.81105e-05	2.38112e-05	1.90741e-05	2.72911e-05	0.00010102	0	Bacteria	Acidobacteria	Acidobacteria
Otu000529	0	1.90552e-05	0.000166679	0.000457779	0.000191038	0.000202041	0	Bacteria	Bacteroidetes	Sphingobacteriia
Otu000530	0.000269284	0.000133387	0.000428602	0.000419631	2.72911e-05	0.000252551	0.000591638	Bacteria	Chloroflexi	Ktedonobacteria
Otu000531	0.000777931	0.000190552	0.000547658	0.000171667	0.000163747	5.05102e-05	0.000558769	Bacteria	Acidobacteria	Acidobacteria
Otu000532	0.000119682	9.52762e-05	0.000690526	0.000705743	0.000136455	5.05102e-05	6.57376e-05	Bacteria	Actinobacteria	Actinobacteria
Otu000533	0.000119682	0.000419215	0.000214301	0.000267038	5.45822e-05	0.000303061	0	Bacteria	Acidobacteria	Acidobacteria
Otu000534	0.000239363	0.000285829	0.000452413	0.000190741	0.000600404	0.000202041	0.000558769	Bacteria	Planctomycetes	Phycisphaerae
Otu000535	0.000179522	0.000247718	0.000428602	0.000400557	0.000982479	0.00015153	0.000164344	Bacteria	Proteobacteria	Deltaproteobacteria
Otu000536	0.000359045	0.000533547	0.000261923	0.00022889	0.000163747	0.000202041	0.000295819	Bacteria	Planctomycetes	Planctomycetacia
Otu000537	0.000388965	0.000495436	0.000452413	0.000648521	0.000545822	0.000404081	0.000591638	Bacteria	Bacteroidetes	Sphingobacteriia
Otu000538	0.000149602	0.000533547	0.000404791	3.81483e-05	0.000109164	0.000959693	9.86064e-05	Bacteria	Proteobacteria	Alphaproteobacteria
Otu000539	8.97612e-05	0.000628823	0	3.81483e-05	0.00076415	5.05102e-05	0.000493032	Bacteria	Bacteroidetes	Sphingobacteriia
Otu000540	0	3.81105e-05	0.000142867	0.000133519	8.18733e-05	0	0	Bacteria	Bacteroidetes	Sphingobacteriia
Otu000541	0.000777931	0.00036205	0.000428602	0.00032426	0.000818733	0.000505102	0.00141336	Bacteria	Bacteroidetes	Sphingobacteriia
Otu000542	0.000299204	0.000342994	0.000595281	0.000610373	0.000327493	0.000404081	0.00026295	Bacteria	Proteobacteria	Alphaproteobacteria
Otu000543	0.000149602	0.000209608	0.000357168	0.000114445	0.000709568	0.000454591	0.00082172	Bacteria	Proteobacteria	Alphaproteobacteria
Otu000544	0.000508647	0.000705044	0.000595281	0.000438705	0.00076415	0.000202041	0.000558769	Bacteria	Verrucomicrobia	OPB35_soil_group
Otu000545	0.000179522	0.000285829	0.000833393	0.000267038	0.000109164	0	0.000197213	Bacteria	Proteobacteria	Alphaproteobacteria
Otu000546	0.000538567	0.000876541	4.76224e-05	9.53707e-05	0.000791442	0.000404081	0.000230082	Bacteria	Gemmatimonadetes	Gemmatimonadetes
Otu000547	0.000478727	0.000457326	0.000333357	0.000267038	0.000327493	0.000505102	0.000131475	Bacteria	Planctomycetes	Planctomycetacia
Otu000548	0.000269284	9.52762e-05	0.000238112	0.000515002	0.000163747	0.000252551	9.86064e-05	Bacteria	Actinobacteria	Actinobacteria
Otu000549	5.98408e-05	3.81105e-05	0.000333357	0.00022889	0.000218329	0.00010102	0.000197213	Bacteria	Verrucomicrobia	Spartobacteria
Otu000550	0.000658249	1.90552e-05	2.38112e-05	0.000152593	5.45822e-05	5.05102e-05	3.28688e-05	Bacteria	Proteobacteria	Alphaproteobacteria
Otu000551	0.000239363	0.000190552	0.000261923	0.000381483	0.000300202	0.00010102	0.000690245	Bacteria	Planctomycetes	Planctomycetacia
Otu000552	0.000329125	0.000342994	0.000166679	0.000171667	0.000573113	0.000808162	0.000591638	Bacteria	Proteobacteria	Deltaproteobacteria
Otu000553	0.000119682	0.000114331	0.000119056	3.81483e-05	0.000191038	0.000606122	0.000295819	Bacteria	Actinobacteria	Acidimicrobiia
Otu000554	0.000119682	0.000133387	0.000166679	0.000190741	0.000163747	0.000303061	0.000427294	Bacteria	Chlamydiae	Chlamydiae
Otu000555	0.000239363	0.000304884	0.000333357	0.000114445	0.000272911	0.000555612	0.000197213	Bacteria	Proteobacteria	Deltaproteobacteria
Otu000556	0.000209443	0.000743154	0.000428602	0.000343335	0.000545822	0.000454591	0.000295819	Bacteria	Firmicutes	Erysipelotrichia
Otu000557	0.000538567	0.000476381	0.000619092	0.000362409	0.000709568	0.000252551	0.000591638	Bacteria	Acidobacteria	Acidobacteria
Otu000558	0	0.000419215	0.000119056	0.00022889	0.000163747	0.000404081	0.000164344	Bacteria	Proteobacteria	Gammaproteobacteria
Otu000559	0	1.90552e-05	0.000119056	0.000267038	0.000627695	0	3.28688e-05	Bacteria	Bacteroidetes	Sphingobacteriia
Otu000560	0.00074801	0.000342994	0.000500036	0.000171667	0.000654986	0.000303061	0.000427294	Bacteria	Planctomycetes	Planctomycetacia
Otu000561	0.000508647	0.000476381	0.00038098	0.000457779	0.000109164	0.000303061	0.000525901	Bacteria	Proteobacteria	Deltaproteobacteria
Otu000562	0.000149602	0.000152442	0.000119056	5.72224e-05	0.000109164	0.00010102	0.000164344	Bacteria	Proteobacteria	Gammaproteobacteria
Otu000563	0	0	2.38112e-05	0	2.72911e-05	0	6.57376e-05	Bacteria	Firmicutes	Bacilli
Otu000564	0.000119682	0.000190552	0.000309546	0.000171667	0.000382075	5.05102e-05	0.000328688	Bacteria	Actinobacteria	Thermoleophilia
Otu000565	0	0	0.000309546	0	0	0	0.0042072	Bacteria	Acidobacteria	Acidobacteria
Otu000566	0.000119682	0.000381105	0.00109532	1.90741e-05	0.000436657	0.00171735	9.86064e-05	Bacteria	Proteobacteria	Alphaproteobacteria
Otu000567	8.97612e-05	0.000342994	9.52449e-05	0.000133519	5.45822e-05	0.000555612	3.28688e-05	Bacteria	Proteobacteria	Alphaproteobacteria
Otu000568	0.000179522	0.000209608	0.000523847	0.000362409	0.000327493	0.000252551	0.000131475	Bacteria	Proteobacteria	Deltaproteobacteria
Otu000569	0.000119682	0.000114331	0	0.000190741	8.18733e-05	0.00010102	0	Bacteria	Proteobacteria	Alphaproteobacteria
Otu000570	0	0.000285829	0.000261923	0.000152593	0.000436657	0.00015153	0.000361557	Bacteria	Actinobacteria	Acidimicrobiia
Otu000571	0.000418886	0.00036205	0.000452413	0.000286112	0.00166476	0.000606122	0.00124901	Bacteria	Verrucomicrobia	OPB35_soil_group
Otu000572	0.000299204	0.000342994	9.52449e-05	0.000247964	0.000136455	0.00015153	3.28688e-05	Bacteria	Chloroflexi	KD4-96
Otu000573	5.98408e-05	0.000285829	0.000214301	0.000190741	0.000136455	0.000252551	0.000164344	Bacteria	Actinobacteria	Thermoleophilia
Otu000574	0.000209443	9.52762e-05	0.000452413	0.000209816	0.000163747	0.00010102	0.000230082	Bacteria	Proteobacteria	Deltaproteobacteria
Otu000575	0	1.90552e-05	7.14337e-05	0.000114445	0.000327493	0	0	Bacteria	Bacteroidetes	Sphingobacteriia
Otu000576	0	0.000133387	0.000119056	0.000190741	8.18733e-05	0	0.00026295	Bacteria	Verrucomicrobia	Verrucomicrobiae
Otu000577	0.000209443	0.00036205	0.000333357	0.000209816	2.72911e-05	0.000252551	3.28688e-05	Bacteria	Actinobacteria	Acidimicrobiia
Otu000578	0	5.71657e-05	9.52449e-05	0.000133519	0.000136455	0.00010102	0	Bacteria	Proteobacteria	Betaproteobacteria
Otu000579	0.000388965	0.000133387	0.000261923	0.00022889	0.000109164	0.000252551	6.57376e-05	Bacteria	Actinobacteria	Thermoleophilia
Otu000580	5.98408e-05	0.000247718	0.00097626	0.000400557	5.45822e-05	0.000252551	0.000295819	Bacteria	Chloroflexi	TK10
Otu000581	0.00173538	0.000666933	0	0	0.000109164	5.05102e-05	0.00177491	Bacteria	Proteobacteria	Betaproteobacteria
Otu000582	0.000329125	0.000209608	0.000261923	0.000686669	0.000327493	0.000252551	0.00026295	Bacteria	Verrucomicrobia	OPB35_soil_group
Otu000583	0.000149602	0.000152442	0.000428602	0.000247964	2.72911e-05	0.000252551	3.28688e-05	Bacteria	Proteobacteria	Alphaproteobacteria
Otu000584	0.000448806	0.000247718	0.000166679	0.000476854	0	0.00010102	0.000230082	Bacteria	Proteobacteria	Deltaproteobacteria
Otu000585	0	0	0.000119056	5.72224e-05	8.18733e-05	0	0	Bacteria	Actinobacteria	Actinobacteria
Otu000586	0	7.6221e-05	9.52449e-05	0.000133519	0.000191038	0.000202041	6.57376e-05	Bacteria	Actinobacteria	Thermoleophilia
Otu000587	0.000119682	0.000323939	0.00038098	0.000305186	2.72911e-05	0.000505102	0.000361557	Bacteria	Planctomycetes	Planctomycetacia
Otu000588	0.000149602	0.000571657	0.000238112	0.000133519	0.000272911	0.000505102	0.000427294	Bacteria	Planctomycetes	Planctomycetacia
Otu000589	0.00074801	0.0014482	0.000452413	0.000114445	8.18733e-05	0.000656632	0.000131475	Bacteria	Verrucomicrobia	OPB35_soil_group
Otu000590	0.000359045	0.000266773	0.000285735	0.000495928	0.000191038	5.05102e-05	0.000361557	Bacteria	Verrucomicrobia	Spartobacteria
Otu000591	2.99204e-05	5.71657e-05	2.38112e-05	0.00103	0.000900606	5.05102e-05	6.57376e-05	Bacteria	Gemmatimonadetes	Gemmatimonadetes
Otu000592	0.000179522	0.000304884	7.14337e-05	0.000534076	0.00024562	5.05102e-05	3.28688e-05	Bacteria	Gemmatimonadetes	Gemmatimonadetes
Otu000593	0.000359045	0.000476381	0.000166679	0.000247964	0.000382075	5.05102e-05	0.000164344	Unclassified	unclassified	unclassified
Otu000594	0.000119682	0.000495436	0.000404791	0.000343335	8.18733e-05	0.000303061	6.57376e-05	Bacteria	unclassified	unclassified
Otu000595	0	0	0.000142867	0.00087741	0.000900606	0	0	Bacteria	Acidobacteria	Acidobacteria
Otu000596	5.98408e-05	0.000171497	0.000142867	7.62966e-05	0.000191038	0.000555612	0.000164344	Bacteria	Proteobacteria	Betaproteobacteria
Otu000597	0.000448806	0.000247718	0.000500036	0.000629447	0.000354784	0.00015153	0.000230082	Bacteria	Planctomycetes	OM190
Otu000598	0.000777931	0.000266773	0.000357168	0.000209816	0.000354784	0	6.57376e-05	Bacteria	Firmicutes	Erysipelotrichia
Otu000599	0.000329125	9.52762e-05	0.000261923	0.000572224	0.000109164	0.00015153	0.000131475	Bacteria	Proteobacteria	Alphaproteobacteria
Otu000600	0.000149602	9.52762e-05	0.00019049	0.000247964	0.00049124	0.000303061	0.000230082	Unclassified	unclassified	unclassified
Otu000601	8.97612e-05	0.000152442	0.000238112	0.000152593	0.000327493	0.000202041	0.000295819	Bacteria	Proteobacteria	Betaproteobacteria
Otu000602	0	0.000171497	0.000142867	0.000209816	5.45822e-05	0.00015153	0	Bacteria	Proteobacteria	Alphaproteobacteria
Otu000603	5.98408e-05	0.000228663	9.52449e-05	0.000247964	0.000218329	0.000303061	9.86064e-05	Bacteria	Firmicutes	Bacilli
Otu000604	0	1.90552e-05	0	3.81483e-05	0	0	0	Bacteria	Proteobacteria	Alphaproteobacteria
Otu000605	0.000239363	5.71657e-05	0.00078577	0.000114445	0.000382075	0	0.000427294	Bacteria	SHA-109
Otu000606	8.97612e-05	0.000152442	0.000142867	0.000591298	5.45822e-05	0.000252551	0.000164344	Bacteria	Chloroflexi	KD4-96
Otu000607	0	0	0	0	0	0	0	Bacteria	Bacteroidetes	Sphingobacteriia
Otu000608	2.99204e-05	3.81105e-05	0	5.72224e-05	0.000300202	5.05102e-05	6.57376e-05	Bacteria	Bacteroidetes	Sphingobacteriia
Otu000609	0	0.000209608	0.000238112	0.000209816	0.000191038	0.000202041	0.000164344	Bacteria	Actinobacteria	Acidimicrobiia
Otu000610	0.000329125	0.000381105	0.00185728	0.000534076	0.000327493	0.000757652	0.000460163	Bacteria	unclassified	unclassified
Otu000611	8.97612e-05	3.81105e-05	0.00019049	0.00022889	0.000272911	0.000404081	0.000164344	Bacteria	Proteobacteria	Alphaproteobacteria
Otu000612	0	0	4.76224e-05	5.72224e-05	0	0	0	Bacteria	Proteobacteria	Betaproteobacteria
Otu000613	0.000119682	0.000152442	0.000214301	0.000343335	0.000846024	0.000606122	0.000328688	Bacteria	Proteobacteria	Betaproteobacteria
Otu000614	0.000209443	0.000476381	0.000333357	0.000133519	0.000163747	0.00015153	0.000295819	Bacteria	Proteobacteria	Alphaproteobacteria
Otu000615	0.000239363	0.000476381	0.000404791	0.000152593	0	0.00136377	6.57376e-05	Bacteria	Actinobacteria	Thermoleophilia
Otu000616	5.98408e-05	0.000171497	0.000166679	3.81483e-05	0	0.000505102	0	Bacteria	Chloroflexi	S085
Otu000617	0.000448806	0.000266773	0.000261923	0.000362409	2.72911e-05	0.000353571	0.000394425	Bacteria	Chloroflexi	Chloroflexia
Otu000618	0	0	4.76224e-05	0.000247964	0.000409366	0	0	Unclassified
Otu000619	0	0	0	0	0	0	0	Bacteria	Bacteroidetes	Flavobacteriia
Otu000620	5.98408e-05	0.00112426	0.000214301	0.000267038	0.000109164	0.000252551	0.000690245	Unclassified
Otu000621	5.98408e-05	0.000209608	0.000619092	0.000247964	2.72911e-05	0.000454591	0.000920326	Bacteria	Verrucomicrobia	Verrucomicrobia_Incertae_Sedis
Otu000622	0.000209443	0.000114331	0.000166679	0.000362409	2.72911e-05	5.05102e-05	0	Bacteria	Planctomycetes	Planctomycetacia
Otu000623	0.000837772	0.000419215	0.00019049	0.000343335	0.000382075	0	0.000295819	Bacteria	Verrucomicrobia	OPB35_soil_group
Otu000624	0.000209443	0.00040016	9.52449e-05	0.000515002	0.000709568	5.05102e-05	0.000328688	Bacteria	Bacteroidetes	Sphingobacteriia
Otu000625	0	0	0	3.81483e-05	0	0	0	Bacteria	Bacteroidetes	Cytophagia
Otu000626	0.000149602	0.000685989	0.000881015	0.000152593	0.000163747	0.0010102	0.000230082	Bacteria	Chloroflexi	TK10
Otu000627	0.000149602	0.000342994	0.000119056	9.53707e-05	0.000136455	0.000353571	9.86064e-05	Bacteria	Proteobacteria	Betaproteobacteria
Otu000628	0	7.6221e-05	2.38112e-05	9.53707e-05	0.000191038	0	0	Bacteria	Bacteroidetes	Flavobacteriia
Otu000629	0.000239363	0.000209608	0.000333357	3.81483e-05	0.000518531	0.000252551	0.000197213	Bacteria	Bacteroidetes	Sphingobacteriia
Otu000630	0.000209443	0.00036205	0.000214301	5.72224e-05	0.000136455	0.000454591	6.57376e-05	Bacteria	Proteobacteria	Alphaproteobacteria
Otu000631	0.000269284	0.00036205	0.000357168	0.000534076	2.72911e-05	0.00010102	0.000295819	Bacteria	Verrucomicrobia	OPB35_soil_group
Otu000632	0.000269284	0.000133387	0.000119056	0.000476854	0.000518531	0.00015153	0.000197213	Bacteria	Planctomycetes	Phycisphaerae
Otu000633	0	0.000133387	0.000119056	0.000152593	0.000191038	0.000353571	0.000394425	Bacteria	Actinobacteria	Acidimicrobiia
Otu000634	0.000179522	0.000247718	4.76224e-05	9.53707e-05	8.18733e-05	0.000252551	0.000131475	Bacteria	Actinobacteria	Actinobacteria
Otu000635	0.000388965	0.000705044	4.76224e-05	0.00022889	0.000545822	0.000353571	0.000295819	Bacteria	Candidate_division_WS3
Otu000636	5.98408e-05	0.000419215	0.000238112	0.000190741	5.45822e-05	0.00015153	0.000295819	Bacteria	Planctomycetes	Phycisphaerae
Otu000637	0.000269284	0.000285829	7.14337e-05	0.000133519	5.45822e-05	5.05102e-05	0.000164344	Bacteria	Proteobacteria	Deltaproteobacteria
Otu000638	0.000149602	0.000152442	4.76224e-05	0.000152593	0.000136455	0.000303061	9.86064e-05	Bacteria	Firmicutes	Bacilli
Otu000639	0	0	0.00109532	0.00207908	0	0	6.57376e-05	Bacteria	Candidate_division_WS3
Otu000640	0.000508647	0.000628823	0.000809582	7.62966e-05	8.18733e-05	0.000353571	0.000788851	Bacteria	Verrucomicrobia	OPB35_soil_group
Otu000641	0.0016157	0.000323939	0.000690526	0.000457779	0.000272911	0.000303061	0.000460163	Bacteria	Verrucomicrobia	OPB35_soil_group
Otu000642	0.000388965	0.000171497	0.000119056	0.00032426	5.45822e-05	0.000505102	0.000164344	Bacteria	Proteobacteria	Alphaproteobacteria
Otu000643	0.000179522	1.90552e-05	7.14337e-05	0.000133519	0.000109164	0.000252551	3.28688e-05	Bacteria	Firmicutes	Bacilli
Otu000644	0.000269284	0.000209608	0.000285735	7.62966e-05	0	0.00010102	0.000164344	Bacteria	Acidobacteria	Acidobacteria
Otu000645	2.99204e-05	3.81105e-05	2.38112e-05	0.000190741	0	0.00010102	0	Bacteria	Actinobacteria	Actinobacteria
Otu000646	0	0	0	0	0	0	0	Bacteria	Proteobacteria	Gammaproteobacteria
Otu000647	0.000149602	0.000247718	0.000761959	0.000286112	0.000382075	0.00015153	0.000328688	Bacteria	Planctomycetes	BD7-11
Otu000648	0.000119682	0.000133387	4.76224e-05	0.00032426	0.000163747	0.000252551	6.57376e-05	Bacteria	Actinobacteria	Actinobacteria
Otu000649	8.97612e-05	0.000266773	0	1.90741e-05	0.000272911	0.000858673	0.000164344	Bacteria	Proteobacteria	Betaproteobacteria
Otu000650	0.000209443	0.000114331	0.000261923	0.000515002	0.000163747	0	9.86064e-05	Bacteria	Planctomycetes	Planctomycetacia
Otu000651	0.000149602	0.000190552	0.000119056	5.72224e-05	5.45822e-05	0	3.28688e-05	Bacteria	Proteobacteria	Deltaproteobacteria
Otu000652	0.000149602	0.000476381	0.000214301	3.81483e-05	2.72911e-05	0.000202041	0.000328688	Bacteria	Proteobacteria	Betaproteobacteria
Otu000653	0.000149602	0.000171497	9.52449e-05	0.00022889	0.000218329	5.05102e-05	0.000131475	Bacteria	Actinobacteria	Thermoleophilia
Otu000654	0	0.000133387	9.52449e-05	0.000209816	0.000354784	0.000404081	3.28688e-05	Bacteria	Proteobacteria	Betaproteobacteria
Otu000655	0	0	9.52449e-05	0	0	0	0	Bacteria	Bacteroidetes	Sphingobacteriia
Otu000656	5.98408e-05	0	0.00216682	0.000171667	0.000163747	0.000252551	0.000690245	Bacteria	Acidobacteria	Acidobacteria
Otu000657	0.000568488	1.90552e-05	0.000166679	0.000286112	0.000218329	0.00010102	0.000493032	Bacteria	Verrucomicrobia	Spartobacteria
Otu000658	0.000508647	0.000190552	0.000500036	0.00022889	5.45822e-05	0.00015153	9.86064e-05	Bacteria	Actinobacteria	Thermoleophilia
Otu000659	0.000329125	0.000381105	0.000857204	0.00154501	0.000109164	0.000454591	0.000197213	Bacteria	Verrucomicrobia	S-BQ2-57_soil_group
Otu000660	0.000119682	0.000323939	0.000119056	9.53707e-05	8.18733e-05	0.000252551	9.86064e-05	Bacteria	Firmicutes	Bacilli
Otu000661	0	3.81105e-05	0.000428602	5.72224e-05	8.18733e-05	0.000252551	6.57376e-05	Bacteria	Acidobacteria	Acidobacteria
Otu000662	0.000388965	0.000323939	0.000690526	0.000896485	0.000109164	0.000404081	0.00026295	Bacteria	Planctomycetes	Planctomycetacia
Otu000663	0.000149602	0.000247718	0.000214301	0.000209816	2.72911e-05	0.000202041	0.000131475	Bacteria	Actinobacteria	Thermoleophilia
Otu000664	0.000658249	0.00036205	0.000809582	0.000286112	2.72911e-05	0.000555612	3.28688e-05	Bacteria	Planctomycetes	Planctomycetacia
Otu000665	0.000418886	0.000152442	4.76224e-05	0.000247964	2.72911e-05	0.000252551	0.000295819	Bacteria	Proteobacteria	Alphaproteobacteria
Otu000666	0.000269284	0.000228663	0.000166679	0.000534076	2.72911e-05	0	0.000230082	Bacteria	Proteobacteria	Deltaproteobacteria
Otu000667	0.000418886	0.00036205	0.000119056	0.000286112	0.000354784	0.000202041	6.57376e-05	Bacteria	Actinobacteria	Thermoleophilia
Otu000668	0	0.000419215	0.000142867	1.90741e-05	5.45822e-05	0.000202041	0	Bacteria	Actinobacteria	Actinobacteria
Otu000669	0.000239363	0.000323939	7.14337e-05	3.81483e-05	0	0.000555612	3.28688e-05	Bacteria	Proteobacteria	Gammaproteobacteria
Otu000670	2.99204e-05	5.71657e-05	0.000119056	9.53707e-05	0.000272911	5.05102e-05	9.86064e-05	Bacteria	Bacteroidetes	Sphingobacteriia
Otu000671	5.98408e-05	5.71657e-05	2.38112e-05	0.000133519	2.72911e-05	0.00015153	0	Bacteria	Acidobacteria	Acidobacteria
Otu000672	0	3.81105e-05	0	0	0.000109164	0	3.28688e-05	Bacteria	Acidobacteria	Acidobacteria
Otu000673	0.000119682	7.6221e-05	0.000142867	0.00022889	0.000109164	5.05102e-05	0	Bacteria	Proteobacteria	Alphaproteobacteria
Otu000674	5.98408e-05	0	2.38112e-05	0.000286112	0.000955188	0.00010102	0.000361557	Bacteria	Acidobacteria	Acidobacteria
Otu000675	0	0	2.38112e-05	5.72224e-05	0.000272911	0	0	Bacteria	Bacteroidetes	Sphingobacteriia
Otu000676	0.000688169	0.000133387	0.000214301	0.000152593	0.000163747	5.05102e-05	0.000427294	Bacteria	Planctomycetes	Phycisphaerae
Otu000677	0.000568488	0.000114331	0.000142867	0.000267038	0.000436657	0.000202041	0.000230082	Bacteria	Acidobacteria	Acidobacteria
Otu000678	0.000299204	0.000342994	0.000309546	5.72224e-05	0.000272911	0.000606122	0.000493032	Bacteria	Proteobacteria	Alphaproteobacteria
Otu000679	8.97612e-05	3.81105e-05	0.000238112	0.00022889	5.45822e-05	0.00015153	6.57376e-05	Bacteria	Acidobacteria	Acidobacteria
Otu000680	0	0.000209608	0	5.72224e-05	0.00191038	5.05102e-05	0.000164344	Bacteria	Verrucomicrobia	Verrucomicrobiae
Otu000681	0.000269284	0.000133387	0.000166679	0.000190741	0	0.000202041	0.000164344	Bacteria	Firmicutes	Bacilli
Otu000682	0	0	2.38112e-05	0	0	0	0	Bacteria	Proteobacteria	Alphaproteobacteria
Otu000683	2.99204e-05	7.6221e-05	0.000309546	0.000286112	0.00024562	0	9.86064e-05	Bacteria	Verrucomicrobia	Spartobacteria
Otu000684	0	0	7.14337e-05	0	0	0	0	Bacteria	Proteobacteria	Deltaproteobacteria
Otu000685	0.000388965	0.000247718	0.00038098	0.000114445	5.45822e-05	0.000252551	0.000493032	Bacteria	Elusimicrobia	Elusimicrobia
Otu000686	0	0	2.38112e-05	0	0	0	0	Bacteria	Proteobacteria	Gammaproteobacteria
Otu000687	8.97612e-05	0.000171497	0.000309546	0.000247964	0.000327493	0.000303061	9.86064e-05	Bacteria	Proteobacteria	Alphaproteobacteria
Otu000688	0.000149602	0.000190552	0.000285735	0.000133519	0.000136455	0.00015153	0.000295819	Bacteria	Acidobacteria	Acidobacteria
Otu000689	8.97612e-05	0	0.000166679	0	0	5.05102e-05	9.86064e-05	Bacteria	Proteobacteria	Alphaproteobacteria
Otu000690	8.97612e-05	0.000152442	7.14337e-05	9.53707e-05	0.000436657	0.000252551	3.28688e-05	Bacteria	Proteobacteria	Deltaproteobacteria
Otu000691	0.000359045	0	0	0.000534076	2.72911e-05	0	0.000986064	Bacteria	Acidobacteria	Acidobacteria
Otu000692	0	1.90552e-05	0	0	5.45822e-05	0	0	Bacteria	Planctomycetes	Planctomycetacia
Otu000693	2.99204e-05	7.6221e-05	0.000309546	0.00022889	0.000272911	0.000404081	3.28688e-05	Bacteria	Proteobacteria	Betaproteobacteria
Otu000694	0.000359045	9.52762e-05	0.000452413	0.000362409	0.000218329	0.00010102	0.000394425	Bacteria	Planctomycetes	Phycisphaerae
Otu000695	8.97612e-05	0.000171497	0.000214301	9.53707e-05	0.00049124	5.05102e-05	3.28688e-05	Bacteria	Actinobacteria	Thermoleophilia
Otu000696	2.99204e-05	0	2.38112e-05	0	5.45822e-05	0	0	Bacteria	Proteobacteria	Alphaproteobacteria
Otu000697	5.98408e-05	0	9.52449e-05	5.72224e-05	0	0.00015153	3.28688e-05	Bacteria	Planctomycetes	Planctomycetacia
Otu000698	0.000209443	9.52762e-05	0.000809582	0.000152593	0.000436657	5.05102e-05	9.86064e-05	Bacteria	Verrucomicrobia	OPB35_soil_group
Otu000699	0	0.000228663	2.38112e-05	1.90741e-05	2.72911e-05	5.05102e-05	0	Bacteria	Chloroflexi	Gitt-GS-136
Otu000700	0.000149602	5.71657e-05	4.76224e-05	0.000152593	5.45822e-05	0.000202041	0.000197213	Bacteria	Acidobacteria	Acidobacteria
Otu000701	0	0	0.000142867	0.000495928	0.000163747	5.05102e-05	0	Bacteria	Proteobacteria	Betaproteobacteria
Otu000702	0.000149602	0.000419215	0.000261923	1.90741e-05	0.000627695	0.000505102	0.000493032	Bacteria	Gemmatimonadetes	Gemmatimonadetes
Otu000703	0.000119682	0.000133387	4.76224e-05	1.90741e-05	2.72911e-05	0.000202041	3.28688e-05	Bacteria	Planctomycetes	Planctomycetacia
Otu000704	8.97612e-05	0.000247718	0.000500036	0.000286112	0	0.000202041	0.000525901	Unclassified	unclassified	unclassified
Otu000705	0	0	2.38112e-05	0.000171667	0.000463948	0	0	Bacteria	Actinobacteria	Acidimicrobiia
Otu000706	0.000209443	0.000152442	9.52449e-05	0.000286112	0.00049124	0.00010102	0	Bacteria	Actinobacteria	Thermoleophilia
Otu000707	0.000179522	0.000342994	0.000142867	0.000343335	0.00049124	0.000353571	0.000427294	Unclassified	unclassified	unclassified
Otu000708	0.000119682	0.000209608	0.000142867	0.000114445	0.00024562	0.000353571	0.000295819	Bacteria	Acidobacteria	Acidobacteria
Otu000709	0	5.71657e-05	0.000166679	0.00114445	8.18733e-05	5.05102e-05	0.000394425	Bacteria	Bacteroidetes	Sphingobacteriia
Otu000710	8.97612e-05	0	2.38112e-05	0	0	5.05102e-05	6.57376e-05	Bacteria	Acidobacteria	Acidobacteria
Otu000711	8.97612e-05	3.81105e-05	9.52449e-05	9.53707e-05	0	0.00010102	0	Bacteria	Proteobacteria	Deltaproteobacteria
Otu000712	0	0	9.52449e-05	1.90741e-05	0.000109164	0	6.57376e-05	Bacteria	Bacteroidetes	Sphingobacteriia
Otu000713	0	0.000209608	0	0	2.72911e-05	0.0015153	3.28688e-05	Bacteria	Proteobacteria	Gammaproteobacteria
Otu000714	5.98408e-05	0.000285829	9.52449e-05	5.72224e-05	0.000409366	0.000353571	0.000131475	Bacteria	Proteobacteria	Betaproteobacteria
Otu000715	0.000119682	0.000171497	0.00019049	0.000591298	0.000163747	5.05102e-05	9.86064e-05	Bacteria	Planctomycetes	Planctomycetacia
Otu000716	0	0	0.000142867	0	0.00125539	0	0.0014791	Bacteria	Bacteroidetes	Sphingobacteriia
Otu000717	0.000299204	0.000133387	0.000214301	7.62966e-05	0.000218329	0.00010102	0.000197213	Bacteria	Acidobacteria	Acidobacteria
Otu000718	0	1.90552e-05	0.000238112	9.53707e-05	0.00024562	0	0	Bacteria	Acidobacteria	Acidobacteria
Otu000719	0	0.000114331	4.76224e-05	0	2.72911e-05	0.00015153	0	Bacteria	Proteobacteria	Betaproteobacteria
Otu000720	0.000149602	0.000209608	0.000881015	0.000114445	5.45822e-05	0.000252551	0.000164344	Bacteria	Proteobacteria	Deltaproteobacteria
Otu000721	0.000179522	9.52762e-05	0.000238112	0.000362409	0.000300202	0.00015153	6.57376e-05	Bacteria	Actinobacteria	Thermoleophilia
Otu000722	0.000179522	0.00080032	0	0	0.000191038	0.000353571	0.000328688	Unclassified
Otu000723	0.000388965	0.00036205	0.000238112	0.000133519	0.000109164	0.000252551	0.000197213	Bacteria	Chloroflexi
Otu000724	0.000149602	5.71657e-05	4.76224e-05	0.000190741	0.000300202	0.000303061	0.00026295	Bacteria	Actinobacteria	Thermoleophilia
Otu000725	0.000269284	0.000152442	0.000285735	0.000114445	2.72911e-05	0	0.000164344	Bacteria	Proteobacteria	Alphaproteobacteria
Otu000726	8.97612e-05	0.000133387	0.000404791	0	0.000136455	0.00015153	9.86064e-05	Bacteria	Proteobacteria	Alphaproteobacteria
Otu000727	2.99204e-05	1.90552e-05	2.38112e-05	7.62966e-05	2.72911e-05	0.00010102	0	Archaea	Thaumarchaeota	Soil_Crenarchaeotic_Group(SCG)
Otu000728	0.000239363	0.000247718	0.000309546	9.53707e-05	0.000218329	0.000353571	0.000690245	Bacteria	Firmicutes	Erysipelotrichia
Otu000729	0	0	0	0	0	0	0	Bacteria	Bacteroidetes	Flavobacteriia
Otu000730	0.000269284	0.000114331	0.000166679	0.000362409	8.18733e-05	5.05102e-05	3.28688e-05	Bacteria	Planctomycetes	Planctomycetacia
Otu000731	0.000269284	0.000171497	0.000166679	9.53707e-05	0.000163747	5.05102e-05	0.000164344	Bacteria	Proteobacteria	Deltaproteobacteria
Otu000732	0.000119682	9.52762e-05	0.000452413	0.000133519	0.000163747	0.00015153	0.000460163	Bacteria	Proteobacteria
Otu000733	0.00164562	3.81105e-05	0	0.000286112	2.72911e-05	0	0	Bacteria	Actinobacteria	Actinobacteria
Otu000734	0.000418886	0.000266773	0.000476224	0.000286112	0.000272911	0.000606122	0.000295819	Archaea	Thaumarchaeota	Soil_Crenarchaeotic_Group(SCG)
Otu000735	2.99204e-05	0.000342994	0.00019049	0.000305186	0.000163747	0.00010102	0.000197213	Bacteria	Verrucomicrobia	Spartobacteria
Otu000736	2.99204e-05	1.90552e-05	0	0	0	0	3.28688e-05	Bacteria	Acidobacteria	Acidobacteria
Otu000737	0	0	7.14337e-05	3.81483e-05	0	5.05102e-05	0	Bacteria	Proteobacteria	Alphaproteobacteria
Otu000738	0.000329125	0.000285829	0.000238112	0.000152593	5.45822e-05	0.000252551	0.000230082	Bacteria	Proteobacteria	Betaproteobacteria
Otu000739	0.000299204	0.000266773	0.000333357	3.81483e-05	0.000354784	0.000656632	6.57376e-05	Bacteria	Proteobacteria	Deltaproteobacteria
Otu000740	2.99204e-05	0.000209608	0.000571469	0.000247964	0.000600404	5.05102e-05	0.00082172	Bacteria	Verrucomicrobia	Spartobacteria
Otu000741	0.000538567	5.71657e-05	0.000166679	0.000305186	5.45822e-05	0	0.000131475	Bacteria	Planctomycetes	Planctomycetacia
Otu000742	0.000329125	0.000285829	0.000404791	0.000305186	0.000109164	5.05102e-05	0.000624507	Bacteria	Verrucomicrobia	OPB35_soil_group
Otu000743	0.000478727	0.000209608	0.000547658	0.000209816	0.000654986	0.000202041	0.000887457	Bacteria	Verrucomicrobia	OPB35_soil_group
Otu000744	0.000209443	0.000438271	7.14337e-05	5.72224e-05	0.000382075	0.000454591	0.000295819	Bacteria	Proteobacteria	Alphaproteobacteria
Otu000745	0.000209443	7.6221e-05	0.000142867	0.000438705	0.000382075	0.00010102	0.000131475	Bacteria	Bacteroidetes	Sphingobacteriia
Otu000746	5.98408e-05	0.000114331	0	0.000190741	0.000300202	5.05102e-05	3.28688e-05	Bacteria	Proteobacteria	Alphaproteobacteria
Otu000747	0	0	0.000119056	0	0	0	0	Bacteria	Acidobacteria	Holophagae
Otu000748	0.000239363	0	4.76224e-05	0.000610373	0.00024562	0	0.000657376	Bacteria	Bacteroidetes	Cytophagia
Otu000749	0	9.52762e-05	0.000166679	0.000133519	2.72911e-05	0	0	Bacteria	Actinobacteria	Acidimicrobiia
Otu000750	0.000418886	0.000209608	0.000333357	0.000305186	0.000191038	5.05102e-05	0.000197213	Bacteria	Bacteroidetes	Sphingobacteriia
Otu000751	8.97612e-05	0.000685989	0.000523847	1.90741e-05	0.000218329	5.05102e-05	0.000131475	Bacteria	Verrucomicrobia	OPB35_soil_group
Otu000752	8.97612e-05	0.000247718	2.38112e-05	0.000171667	0.000136455	0.000353571	0.000197213	Bacteria	Firmicutes	Bacilli
Otu000753	0.000149602	0.000209608	0.000214301	5.72224e-05	0.000163747	0.00010102	6.57376e-05	Bacteria	Actinobacteria	Thermoleophilia
Otu000754	5.98408e-05	9.52762e-05	9.52449e-05	5.72224e-05	0.000109164	0	0	Unclassified
Otu000755	0	0	0	0.000152593	0	0	0	Bacteria	Bacteroidetes	Cytophagia
Otu000756	0.000209443	0.000666933	2.38112e-05	3.81483e-05	0.000436657	0.000454591	0.000197213	Bacteria	Proteobacteria	Alphaproteobacteria
Otu000757	0.000359045	0.000209608	0.000428602	0.000190741	8.18733e-05	0.00010102	0.000164344	Bacteria	Proteobacteria	Alphaproteobacteria
Otu000758	0.000418886	0.000190552	0.000166679	7.62966e-05	8.18733e-05	0.000202041	0.000887457	Bacteria	Chloroflexi	uncultured
Otu000759	2.99204e-05	0.00106709	0.000333357	7.62966e-05	0.000654986	0.00106071	0.00101893	Bacteria	Verrucomicrobia	S-BQ2-57_soil_group
Otu000760	0.000149602	0.000114331	9.52449e-05	7.62966e-05	8.18733e-05	5.05102e-05	3.28688e-05	Bacteria	Actinobacteria	Actinobacteria
Otu000761	5.98408e-05	0.000190552	0.000238112	0.000305186	0.000272911	0.000353571	0.000328688	Bacteria	Candidate_division_BRC1
Otu000762	0.000179522	0.000133387	9.52449e-05	0.000362409	0.000218329	5.05102e-05	0.000230082	Bacteria	Planctomycetes	Planctomycetacia
Otu000763	0.000149602	1.90552e-05	0.000119056	0.000267038	5.45822e-05	0.000353571	9.86064e-05	Bacteria	Proteobacteria	Deltaproteobacteria
Otu000764	0	1.90552e-05	2.38112e-05	0.000152593	0	0.000202041	3.28688e-05	Bacteria	Acidobacteria	Acidobacteria
Otu000765	0.000329125	0.000152442	0.000261923	0.000209816	0.00024562	0.000252551	0.000197213	Bacteria	Planctomycetes	Phycisphaerae
Otu000766	0	1.90552e-05	9.52449e-05	3.81483e-05	2.72911e-05	0	9.86064e-05	Bacteria	Chloroflexi	TK10
Otu000767	2.99204e-05	0.000304884	9.52449e-05	0.000267038	0.000382075	0	3.28688e-05	Bacteria	Planctomycetes	Phycisphaerae
Otu000768	8.97612e-05	0.000171497	0.000285735	0.000381483	2.72911e-05	0.000202041	9.86064e-05	Bacteria	Chloroflexi	TK10
Otu000769	0.000239363	0.000457326	0.000619092	0.00032426	0.000818733	0.000252551	0.000197213	Bacteria	Verrucomicrobia	Spartobacteria
Otu000770	0.000119682	0.000133387	0.000238112	7.62966e-05	0.000518531	5.05102e-05	0.000427294	Bacteria	Proteobacteria	Gammaproteobacteria
Otu000771	0.000448806	0.000533547	0.000571469	9.53707e-05	0.000573113	0.000303061	0.000164344	Unclassified	unclassified	unclassified
Otu000772	5.98408e-05	0.000304884	0.000285735	0.000152593	0.000463948	0.000959693	0.000197213	Unclassified
Otu000773	5.98408e-05	0.000171497	0.000119056	0.000133519	5.45822e-05	0	6.57376e-05	Bacteria	Actinobacteria	Actinobacteria
Otu000774	0.000119682	7.6221e-05	0.000452413	0.000534076	0	0	0.000394425	Bacteria	Acidobacteria	Acidobacteria
Otu000775	0	0.000114331	7.14337e-05	9.53707e-05	0.000109164	0	9.86064e-05	Bacteria	Actinobacteria	Thermoleophilia
Otu000776	0.000359045	7.6221e-05	0.000285735	0.000133519	0.000382075	0.000656632	0.000361557	Bacteria	Elusimicrobia	Elusimicrobia
Otu000777	0	1.90552e-05	0	1.90741e-05	8.18733e-05	0	0	Bacteria	Bacteroidetes	Cytophagia
Otu000778	0.000149602	0.000190552	0.000642903	7.62966e-05	0.000136455	0.00015153	0.000164344	Bacteria	Proteobacteria	Deltaproteobacteria
Otu000779	5.98408e-05	1.90552e-05	4.76224e-05	3.81483e-05	8.18733e-05	0	6.57376e-05	Bacteria	Actinobacteria	Acidimicrobiia
Otu000780	0.000119682	0.000438271	0.000285735	0.000476854	0.000136455	0.00010102	9.86064e-05	Bacteria	Planctomycetes	Phycisphaerae
Otu000781	0.000688169	0.000133387	0.000261923	0.000267038	0.000545822	0.000202041	6.57376e-05	Unclassified
Otu000782	0.000209443	9.52762e-05	0.00038098	3.81483e-05	8.18733e-05	0.00010102	0.000164344	Bacteria	Actinobacteria	Actinobacteria
Otu000783	2.99204e-05	1.90552e-05	0.00019049	9.53707e-05	0.000327493	0.000505102	9.86064e-05	Bacteria	Actinobacteria	Actinobacteria
Otu000784	0.000149602	0.000190552	2.38112e-05	1.90741e-05	5.45822e-05	0.00010102	0	Bacteria	Acidobacteria	Acidobacteria
Otu000785	0.000149602	0.000209608	0.000166679	0.00022889	0.000573113	0.000707142	0.000493032	Bacteria	Planctomycetes	Pla4_lineage
Otu000786	2.99204e-05	0.000457326	0.000309546	0.000305186	0.000436657	0.000202041	0.000394425	Bacteria	Verrucomicrobia	OPB35_soil_group
Otu000787	8.97612e-05	3.81105e-05	9.52449e-05	0.000286112	5.45822e-05	0.000303061	0.000591638	Unclassified	unclassified	unclassified
Otu000788	0.000388965	0.000495436	0.000309546	0.000991855	0.000109164	0.000303061	0.000164344	Bacteria	Bacteroidetes	Sphingobacteriia
Otu000789	2.99204e-05	3.81105e-05	0.000142867	0.0022126	0.000545822	5.05102e-05	3.28688e-05	Unclassified
Otu000790	5.98408e-05	0.000190552	0.000166679	0.000152593	0.000545822	0.000555612	0.000328688	Bacteria	Gemmatimonadetes	Gemmatimonadetes
Otu000791	0.000179522	0.000114331	0.000142867	0.000152593	0.00024562	0.000404081	3.28688e-05	Bacteria	Proteobacteria	Alphaproteobacteria
Otu000792	0.000119682	7.6221e-05	0.000261923	0.000133519	0.000382075	0.000454591	9.86064e-05	Bacteria	Actinobacteria	Thermoleophilia
Otu000793	2.99204e-05	0.000171497	9.52449e-05	9.53707e-05	5.45822e-05	5.05102e-05	0	Bacteria	Actinobacteria	Acidimicrobiia
Otu000794	8.97612e-05	0	0.000166679	0.000343335	0.000327493	0	0	Bacteria	Bacteroidetes	Sphingobacteriia
Otu000795	0.000239363	0.000152442	2.38112e-05	0.000171667	0.000136455	0.000353571	0.000591638	Bacteria	Proteobacteria	Betaproteobacteria
Otu000796	5.98408e-05	0.000247718	2.38112e-05	7.62966e-05	2.72911e-05	0.000252551	9.86064e-05	Bacteria	Acidobacteria	Acidobacteria
Otu000797	0.000598408	0.00040016	7.14337e-05	0.000152593	0	0.000252551	0.000295819	Bacteria	Acidobacteria	Acidobacteria
Otu000798	5.98408e-05	7.6221e-05	9.52449e-05	0.000286112	0.000136455	0	0.000131475	Bacteria	Actinobacteria	Thermoleophilia
Otu000799	0	5.71657e-05	0.000119056	9.53707e-05	2.72911e-05	5.05102e-05	0.000197213	Bacteria	Acidobacteria	Acidobacteria
Otu000800	0	1.90552e-05	7.14337e-05	0.000133519	5.45822e-05	5.05102e-05	0.000525901	Bacteria	Verrucomicrobia	Spartobacteria
Otu000801	0.000359045	0.000190552	0.000142867	3.81483e-05	0.000218329	0	9.86064e-05	Bacteria	Acidobacteria	Acidobacteria
Otu000802	5.98408e-05	0.000171497	4.76224e-05	0.000152593	0.000709568	5.05102e-05	0.000131475	Bacteria	Acidobacteria	Acidobacteria
Otu000803	0	0	9.52449e-05	0.000114445	0.000545822	0	6.57376e-05	Bacteria	Proteobacteria	Betaproteobacteria
Otu000804	0	1.90552e-05	4.76224e-05	0.000305186	0.000354784	0	0	Bacteria	Bacteroidetes	Sphingobacteriia
Otu000805	0.000538567	0.000114331	0.000142867	0.000152593	5.45822e-05	0.000252551	0.000164344	Bacteria	Acidobacteria	Acidobacteria
Otu000806	0	0.000209608	0.000261923	0	0	0	0	Bacteria	Bacteroidetes	Sphingobacteriia
Otu000807	0.000388965	0.000571657	0.000119056	0.000820188	0.00049124	0.000252551	0.000361557	Bacteria	Bacteroidetes	Sphingobacteriia
Otu000808	0.000119682	0.000114331	0.000428602	0.000247964	0.000409366	0.00010102	6.57376e-05	Bacteria	Elusimicrobia	Elusimicrobia
Otu000809	0.000299204	0.000247718	0.000166679	0.000114445	5.45822e-05	5.05102e-05	0	Bacteria	Planctomycetes	Planctomycetacia
Otu000810	0.000239363	0.000152442	0.00019049	1.90741e-05	0.000272911	0.00010102	0.00026295	Bacteria	Chloroflexi	Ktedonobacteria
Otu000811	0	0.000323939	2.38112e-05	0.000133519	0.000109164	0.00131326	0.000690245	Bacteria	Proteobacteria	Gammaproteobacteria
Otu000812	0.000388965	0.000381105	0.000166679	9.53707e-05	0.000191038	0.00010102	9.86064e-05	Bacteria	Actinobacteria	Actinobacteria
Otu000813	0.000209443	1.90552e-05	0.000142867	7.62966e-05	0	5.05102e-05	3.28688e-05	Bacteria	Acidobacteria	Acidobacteria
Otu000814	5.98408e-05	9.52762e-05	0.000142867	0.000190741	0.000109164	5.05102e-05	0	Bacteria	Actinobacteria	Thermoleophilia
Otu000815	0.000239363	0.000323939	0.000404791	0.000267038	0.000136455	0.000505102	0.000328688	Unclassified	unclassified	unclassified
Otu000816	0.000119682	0.000190552	9.52449e-05	1.90741e-05	0.000354784	0.000252551	9.86064e-05	Bacteria	Actinobacteria	Thermoleophilia
Otu000817	0.000388965	0.000266773	0.000261923	0.000247964	8.18733e-05	0	0.00026295	Bacteria	Planctomycetes	Phycisphaerae
Otu000818	2.99204e-05	5.71657e-05	0	0.000152593	0.000163747	5.05102e-05	0.000164344	Bacteria	Acidobacteria	Acidobacteria
Otu000819	0.000119682	7.6221e-05	0.000142867	0.000247964	0.000191038	0.000454591	3.28688e-05	Bacteria	Proteobacteria	Deltaproteobacteria
Otu000820	2.99204e-05	0.000190552	0.000142867	0.000305186	0.00024562	5.05102e-05	9.86064e-05	Bacteria	Verrucomicrobia	Spartobacteria
Otu000821	8.97612e-05	9.52762e-05	7.14337e-05	9.53707e-05	2.72911e-05	0.00015153	3.28688e-05	Bacteria	Actinobacteria	Actinobacteria
Otu000822	0.000179522	0.000133387	0.000166679	0.000133519	0	0.000404081	0	Bacteria	Proteobacteria	Alphaproteobacteria
Otu000823	0	5.71657e-05	2.38112e-05	1.90741e-05	5.45822e-05	0	3.28688e-05	Bacteria	Acidobacteria	Holophagae
Otu000824	2.99204e-05	0.000285829	0.000404791	0.00032426	0	0.00015153	0.000230082	Bacteria	Verrucomicrobia	OPB35_soil_group
Otu000825	0	0	0	0	0	0	0	Bacteria	Proteobacteria	Alphaproteobacteria
Otu000826	0	7.6221e-05	7.14337e-05	1.90741e-05	2.72911e-05	0	0.000197213	Bacteria	Verrucomicrobia	OPB35_soil_group
Otu000827	0	0	0	9.53707e-05	0	0	0	Bacteria	Proteobacteria	Deltaproteobacteria
Otu000828	8.97612e-05	7.6221e-05	0.00019049	0.000209816	8.18733e-05	0.00010102	3.28688e-05	Bacteria	Proteobacteria	Alphaproteobacteria
Otu000829	8.97612e-05	0.000114331	0.000261923	0.000190741	0.000463948	5.05102e-05	0.000230082	Bacteria	Proteobacteria	Deltaproteobacteria
Otu000830	0	7.6221e-05	0.000119056	0.000133519	5.45822e-05	0	0	Bacteria	Proteobacteria	Alphaproteobacteria
Otu000831	0.000299204	0.000114331	0.00019049	0.00022889	0.00024562	0.000252551	3.28688e-05	Bacteria	Acidobacteria	Acidobacteria
Otu000832	0	3.81105e-05	9.52449e-05	7.62966e-05	2.72911e-05	5.05102e-05	3.28688e-05	Bacteria	Proteobacteria	Deltaproteobacteria
Otu000833	0.000359045	0.000152442	0.000214301	0.000267038	0.00049124	0.000303061	0.000328688	Unclassified
Otu000834	0.000149602	0.000247718	0.000500036	0.000133519	0.000327493	0.00015153	0.000328688	Unclassified
Otu000835	2.99204e-05	0	0	5.72224e-05	5.45822e-05	0	0	Bacteria	Proteobacteria	Alphaproteobacteria
Otu000836	0.000329125	0.000285829	0.000404791	0.000267038	0.000163747	5.05102e-05	0.000427294	Bacteria	Verrucomicrobia	Spartobacteria
Otu000837	8.97612e-05	1.90552e-05	2.38112e-05	3.81483e-05	5.45822e-05	0.00010102	3.28688e-05	Bacteria	Proteobacteria	Deltaproteobacteria
Otu000838	5.98408e-05	9.52762e-05	0.000357168	3.81483e-05	0.000163747	0.000202041	0.000164344	Bacteria	Proteobacteria	Alphaproteobacteria
Otu000839	0	0	0.000119056	0.000114445	0	0	0	Bacteria	Verrucomicrobia	Spartobacteria
Otu000840	0	1.90552e-05	0	0	0	0	0	Bacteria	Acidobacteria	Acidobacteria
Otu000841	0.000149602	7.6221e-05	0.000142867	0.000247964	5.45822e-05	0.00010102	0.000164344	Bacteria	Planctomycetes	Planctomycetacia
Otu000842	0.000239363	0.000381105	0.000119056	7.62966e-05	0.00024562	0.000202041	0.000230082	Bacteria	Acidobacteria	Acidobacteria
Otu000843	0.000359045	0.000476381	0.000428602	0.000267038	0.000327493	0.000505102	0.000723113	Unclassified
Otu000844	0.000239363	0.000171497	0.000119056	9.53707e-05	5.45822e-05	5.05102e-05	6.57376e-05	Bacteria	Proteobacteria	Alphaproteobacteria
Otu000845	8.97612e-05	0.000266773	4.76224e-05	0.000152593	0.000163747	5.05102e-05	0	Bacteria	Actinobacteria	Thermoleophilia
Otu000846	0.000119682	9.52762e-05	0.000142867	3.81483e-05	2.72911e-05	0.000353571	0	Bacteria	Acidobacteria	Subgroup_22
Otu000847	0.000269284	1.90552e-05	0.000285735	0.000305186	0	0	9.86064e-05	Bacteria	Actinobacteria	Actinobacteria
Otu000848	2.99204e-05	7.6221e-05	0	0	5.45822e-05	5.05102e-05	0	Bacteria	Bacteroidetes	Sphingobacteriia
Otu000849	0.000119682	0.000228663	0.00038098	0.000381483	0.000109164	0	9.86064e-05	Bacteria	Firmicutes	Erysipelotrichia
Otu000850	0	0	0	0	0	0	0	Bacteria	Bacteroidetes	Cytophagia
Otu000851	0.000329125	0.000323939	0.000571469	9.53707e-05	8.18733e-05	0.000707142	0.000131475	Unclassified	unclassified	unclassified
Otu000852	0.000119682	3.81105e-05	4.76224e-05	0.000515002	8.18733e-05	5.05102e-05	0	Bacteria	Proteobacteria	Deltaproteobacteria
Otu000853	0	0	2.38112e-05	7.62966e-05	8.18733e-05	0	0	Bacteria	Acidobacteria	Acidobacteria
Otu000854	5.98408e-05	0.000114331	0.00019049	0.000209816	8.18733e-05	0.000202041	6.57376e-05	Bacteria	Chloroflexi	S085
Otu000855	0.000299204	0.000228663	0.00019049	0.000114445	8.18733e-05	0.000252551	0.000131475	Unclassified	unclassified	unclassified
Otu000856	0.000119682	0.000476381	0.000547658	0.000209816	0	0	0.000164344	Bacteria	Actinobacteria	Actinobacteria
Otu000857	2.99204e-05	0.000133387	7.14337e-05	7.62966e-05	0.000109164	0.000303061	6.57376e-05	Bacteria	Proteobacteria	Deltaproteobacteria
Otu000858	0.000119682	0.000133387	0.000142867	0.000286112	0.000218329	0.000202041	9.86064e-05	Bacteria	Proteobacteria	Deltaproteobacteria
Otu000859	0	9.52762e-05	0.000952449	3.81483e-05	5.45822e-05	0.000202041	6.57376e-05	Bacteria	Proteobacteria	Deltaproteobacteria
Otu000860	0	0	2.38112e-05	0.000133519	5.45822e-05	5.05102e-05	0.0015777	Bacteria	Bacteroidetes	Sphingobacteriia
Otu000861	0.000179522	0.000266773	0.00019049	0.00032426	0.000109164	5.05102e-05	0.000230082	Bacteria	Planctomycetes	Phycisphaerae
Otu000862	0.000119682	0.000171497	0.000166679	0.000171667	0	0.00015153	9.86064e-05	Bacteria	Actinobacteria	Thermoleophilia
Otu000863	0.000209443	0.000381105	0.000214301	1.90741e-05	0.000382075	5.05102e-05	0.000197213	Bacteria	Bacteroidetes	Sphingobacteriia
Otu000864	0.000269284	0	9.52449e-05	0.000572224	0.000463948	0	6.57376e-05	Bacteria	Planctomycetes	Phycisphaerae
Otu000865	2.99204e-05	1.90552e-05	0.000119056	0.000267038	5.45822e-05	0	0	Bacteria	Proteobacteria	Gammaproteobacteria
Otu000866	0.000299204	0.000209608	0.000142867	9.53707e-05	0.000191038	5.05102e-05	0.000394425	Unclassified
Otu000867	0.000149602	0.000323939	0.000357168	0.000400557	0.000327493	0.000303061	0.000986064	Bacteria	Verrucomicrobia	OPB35_soil_group
Otu000868	8.97612e-05	0.000190552	0.000142867	9.53707e-05	0.000300202	0.000303061	0.00026295	Bacteria	Gemmatimonadetes	Gemmatimonadetes
Otu000869	0.000478727	0.000247718	7.14337e-05	1.90741e-05	0	0.000252551	3.28688e-05	Bacteria	Acidobacteria	Acidobacteria
Otu000870	2.99204e-05	3.81105e-05	4.76224e-05	0.000190741	8.18733e-05	0	6.57376e-05	Bacteria	Actinobacteria	Thermoleophilia
Otu000871	0.000119682	9.52762e-05	0	1.90741e-05	0.000218329	0	0.000164344	Bacteria	Actinobacteria	Actinobacteria
Otu000872	0.000239363	0.00036205	0.000119056	5.72224e-05	0.000354784	0.000555612	0.000164344	Bacteria	Candidate_division_WS3
Otu000873	0.000179522	0.000152442	0.000119056	0.000209816	8.18733e-05	0.00010102	0.000197213	Bacteria	Actinobacteria	Thermoleophilia
Otu000874	0.000119682	7.6221e-05	9.52449e-05	0.000133519	5.45822e-05	0.000909183	0.000131475	Bacteria	Acidobacteria	Acidobacteria
Otu000875	0.000388965	0.000114331	0.000142867	9.53707e-05	0.000218329	5.05102e-05	0.00026295	Bacteria	Firmicutes	Bacilli
Otu000876	0.000149602	0.000323939	0.000285735	0.000286112	8.18733e-05	0.000555612	0.000131475	Bacteria	Planctomycetes	Planctomycetacia
Otu000877	0.000209443	5.71657e-05	0.000500036	0.000114445	0.000300202	0.00010102	0.000788851	Bacteria	Planctomycetes	Planctomycetacia
Otu000878	8.97612e-05	0.000590712	0.000333357	7.62966e-05	5.45822e-05	0.00015153	0	Unclassified	unclassified	unclassified
Otu000879	5.98408e-05	0.000228663	2.38112e-05	0.000267038	2.72911e-05	0.000353571	3.28688e-05	Unclassified	unclassified	unclassified
Otu000880	0.000508647	0.00076221	0.000238112	0.00032426	0.000191038	0.00010102	0.000427294	Bacteria	Verrucomicrobia	OPB35_soil_group
Otu000881	2.99204e-05	0.000152442	0.000333357	9.53707e-05	5.45822e-05	0.000252551	0.000164344	Bacteria	Gemmatimonadetes	Gemmatimonadetes
Otu000882	0.000149602	3.81105e-05	0.000142867	7.62966e-05	8.18733e-05	0	0	Bacteria	Gemmatimonadetes	Gemmatimonadetes
Otu000883	8.97612e-05	0.000781265	0.000238112	0.000247964	0.000409366	0.000707142	0.000230082	Bacteria	Gemmatimonadetes	Gemmatimonadetes
Otu000884	0.000478727	1.90552e-05	0.000238112	0.000209816	0.000109164	0.00015153	0.000427294	Bacteria	Verrucomicrobia	Spartobacteria
Otu000885	0.000239363	0.000190552	0.000142867	5.72224e-05	2.72911e-05	0.000404081	0	Unclassified	unclassified	unclassified
Otu000886	0	1.90552e-05	0.00019049	0.00022889	0.000136455	0	3.28688e-05	Bacteria	Actinobacteria	Acidimicrobiia
Otu000887	0	0	0	0	2.72911e-05	0	0	Bacteria	Bacteroidetes	Sphingobacteriia
Otu000888	0	0	2.38112e-05	0	0	0	0	Bacteria	Bacteroidetes	Sphingobacteriia
Otu000889	0.000119682	0.000190552	0.00019049	7.62966e-05	0	0.00010102	3.28688e-05	Bacteria	Proteobacteria	Alphaproteobacteria
Otu000890	2.99204e-05	9.52762e-05	0.000214301	3.81483e-05	0.000136455	0.000202041	6.57376e-05	Bacteria	Proteobacteria	Betaproteobacteria
Otu000891	0.000359045	0.000152442	0.000214301	0.000190741	8.18733e-05	0.00010102	0.000164344	Bacteria	Planctomycetes	Planctomycetacia
Otu000892	0.000299204	0.000171497	0.000142867	0.000171667	0.000109164	0.000404081	0.000230082	Bacteria	Proteobacteria	Alphaproteobacteria
Otu000893	0.000119682	3.81105e-05	0.000166679	1.90741e-05	0.000463948	5.05102e-05	0.000361557	Bacteria	Chlorobi	Chlorobia
Otu000894	0.000119682	0.000190552	0.000238112	9.53707e-05	0.000327493	0.00015153	0.000361557	Bacteria	Acidobacteria	Acidobacteria
Otu000895	0.000239363	0.000304884	0.000333357	0.000114445	0.000109164	5.05102e-05	0.000328688	Bacteria	Proteobacteria	Deltaproteobacteria
Otu000896	5.98408e-05	0.000266773	0.000214301	1.90741e-05	8.18733e-05	0.00015153	0	Bacteria	Proteobacteria	Deltaproteobacteria
Otu000897	8.97612e-05	9.52762e-05	0.000119056	7.62966e-05	0	0.00010102	3.28688e-05	Bacteria	Proteobacteria	Alphaproteobacteria
Otu000898	0.000239363	0.000571657	0.000166679	5.72224e-05	0.000627695	5.05102e-05	0.000197213	Bacteria	Verrucomicrobia	OPB35_soil_group
Otu000899	2.99204e-05	7.6221e-05	7.14337e-05	0.00022889	0	5.05102e-05	0	Bacteria	Verrucomicrobia	Verrucomicrobiae
Otu000900	5.98408e-05	0.000628823	9.52449e-05	1.90741e-05	0.000573113	0.00161632	0.000131475	Bacteria	Proteobacteria	Deltaproteobacteria
Otu000901	0.000179522	7.6221e-05	0.000261923	0.00032426	0	0	3.28688e-05	Bacteria	Chloroflexi	JG37-AG-4
Otu000902	0.000119682	0.000209608	0.000261923	0	2.72911e-05	5.05102e-05	6.57376e-05	Bacteria	Acidobacteria	Acidobacteria
Otu000903	0	0	2.38112e-05	0.000343335	0.000191038	0	0	Bacteria	Proteobacteria	Alphaproteobacteria
Otu000904	0.000149602	7.6221e-05	0.000452413	9.53707e-05	0.000327493	0.00010102	0.000230082	Bacteria	Bacteroidetes	Sphingobacteriia
Otu000905	0.000119682	0.000133387	7.14337e-05	0.000209816	2.72911e-05	0.00010102	6.57376e-05	Bacteria	Chloroflexi	KD4-96
Otu000906	0.000448806	1.90552e-05	0.000214301	0.000209816	0.000272911	0.000454591	0.00026295	Bacteria	Planctomycetes	Phycisphaerae
Otu000907	0.000239363	0.00036205	0.000142867	0.000190741	0	0	0.000131475	Bacteria	Planctomycetes	Phycisphaerae
Otu000908	8.97612e-05	0.000247718	7.14337e-05	0.000152593	5.45822e-05	0.000555612	0.00026295	Bacteria	Chloroflexi	JG30-KF-CM66
Otu000909	2.99204e-05	0.000209608	0.00019049	3.81483e-05	8.18733e-05	5.05102e-05	0.000131475	Bacteria	Proteobacteria	Deltaproteobacteria
Otu000910	5.98408e-05	7.6221e-05	0.000119056	5.72224e-05	0	0.000202041	0.000230082	Bacteria	Actinobacteria	Acidimicrobiia
Otu000911	5.98408e-05	7.6221e-05	4.76224e-05	1.90741e-05	2.72911e-05	0.00010102	0.000131475	Bacteria	Acidobacteria	Acidobacteria
Otu000912	0	0.000171497	0.000452413	0.000133519	0.000109164	0.000353571	9.86064e-05	Bacteria	Nitrospirae	Nitrospira
Otu000913	0.000119682	0.000114331	0.000547658	0.00022889	0.000382075	0.00010102	0.000394425	Bacteria	Planctomycetes	Phycisphaerae
Otu000914	0.000179522	0	0	1.90741e-05	0.000900606	0	0.000328688	Bacteria	Cyanobacteria	Chloroplast
Otu000915	0.000209443	5.71657e-05	0.000119056	7.62966e-05	0	5.05102e-05	0.000164344	Bacteria	Nitrospirae	Nitrospira
Otu000916	0.000119682	0.000209608	0.000166679	7.62966e-05	0.000136455	0.000202041	9.86064e-05	Bacteria	Actinobacteria	Actinobacteria
Otu000917	5.98408e-05	3.81105e-05	0.000142867	9.53707e-05	0	0.000303061	0	Bacteria	Proteobacteria	Alphaproteobacteria
Otu000918	8.97612e-05	0.000228663	0.000309546	0.000343335	0.000518531	0.000303061	0.00131475	Bacteria	Verrucomicrobia	Opitutae
Otu000919	2.99204e-05	0.000133387	0.000238112	0.000362409	0.000300202	5.05102e-05	3.28688e-05	Bacteria	Verrucomicrobia	OPB35_soil_group
Otu000920	2.99204e-05	3.81105e-05	0.000547658	0.000190741	0	0.000252551	0.000197213	Bacteria	Nitrospirae	Nitrospira
Otu000921	0	0	4.76224e-05	0.00032426	0	0	0	Bacteria	Actinobacteria	Thermoleophilia
Otu000922	5.98408e-05	0	0	3.81483e-05	0	0	0	Bacteria	Planctomycetes	Planctomycetacia
Otu000923	2.99204e-05	0.000114331	7.14337e-05	0.000152593	0.000354784	0.00015153	6.57376e-05	Bacteria	Proteobacteria	Alphaproteobacteria
Otu000924	2.99204e-05	0.000133387	0.000142867	1.90741e-05	0.000191038	0.00010102	9.86064e-05	Bacteria	Bacteroidetes	Sphingobacteriia
Otu000925	0.000179522	0.000133387	0.000428602	0.000209816	8.18733e-05	0.000707142	0.000723113	Unclassified	unclassified	unclassified
Otu000926	5.98408e-05	1.90552e-05	2.38112e-05	0.000114445	8.18733e-05	5.05102e-05	0	Bacteria	Actinobacteria	Actinobacteria
Otu000927	2.99204e-05	0.000342994	4.76224e-05	1.90741e-05	0.000136455	0.000202041	0.000230082	Bacteria	Gemmatimonadetes	Gemmatimonadetes
Otu000928	2.99204e-05	0.000171497	7.14337e-05	0.000152593	0.000272911	0.00015153	0	Bacteria	Actinobacteria	Thermoleophilia
Otu000929	0.000179522	0.000304884	0.000261923	0.000419631	0.000272911	5.05102e-05	0.00026295	Unclassified
Otu000930	2.99204e-05	1.90552e-05	0.000333357	0.000190741	0.000109164	0	6.57376e-05	Bacteria	Planctomycetes	Phycisphaerae
Otu000931	0.000119682	7.6221e-05	7.14337e-05	9.53707e-05	0.000109164	0.00010102	0.000197213	Bacteria	Proteobacteria	Deltaproteobacteria
Otu000932	5.98408e-05	0.000266773	4.76224e-05	0	0.000300202	0.000252551	0.000295819	Bacteria	Proteobacteria	Alphaproteobacteria
Otu000933	0	0	2.38112e-05	9.53707e-05	0	0	0	Bacteria	Actinobacteria	Actinobacteria
Otu000934	2.99204e-05	0.000152442	0.000166679	1.90741e-05	0.000191038	5.05102e-05	3.28688e-05	Bacteria	Proteobacteria	Alphaproteobacteria
Otu000935	0.000239363	0.000209608	0.000238112	0.00022889	0	0.00015153	6.57376e-05	Bacteria	Verrucomicrobia	Spartobacteria
Otu000936	0	1.90552e-05	0	1.90741e-05	2.72911e-05	0	0	Bacteria	Candidate_division_WS3
Otu000937	2.99204e-05	3.81105e-05	0.000238112	0.000438705	0.000272911	0	0.000328688	Bacteria	Planctomycetes	Phycisphaerae
Otu000938	0.000119682	9.52762e-05	9.52449e-05	0.000133519	5.45822e-05	0.00010102	0.000164344	Bacteria	Actinobacteria	Thermoleophilia
Otu000939	2.99204e-05	1.90552e-05	9.52449e-05	0.000381483	0.000163747	0	0	Bacteria	Verrucomicrobia	OPB35_soil_group
Otu000940	0.000209443	0.000114331	0.000285735	0.000686669	0.000409366	0.000303061	0.000328688	Bacteria	Bacteroidetes	Cytophagia
Otu000941	0	0	0.000142867	0.000686669	0.00114623	0	9.86064e-05	Bacteria	Gemmatimonadetes	Gemmatimonadetes
Otu000942	0.000867692	0.000247718	0.00097626	0.000114445	0.000109164	0.000454591	0	Bacteria	Planctomycetes	BD7-11
Otu000943	8.97612e-05	0.000304884	0.000142867	9.53707e-05	8.18733e-05	0.000202041	0	Bacteria	Proteobacteria	Alphaproteobacteria
Otu000944	0	1.90552e-05	2.38112e-05	0.000133519	0.000136455	0	0	Bacteria	Firmicutes	Bacilli
Otu000945	0	5.71657e-05	0	0	5.45822e-05	5.05102e-05	0	Bacteria	Proteobacteria	Alphaproteobacteria
Otu000946	0.000149602	3.81105e-05	9.52449e-05	0.000343335	0.000136455	5.05102e-05	0.000427294	Unclassified
Otu000947	0.000119682	0.00076221	0.000142867	0	0.000409366	0	0.000131475	Unclassified	unclassified	unclassified
Otu000948	0.000179522	0.000228663	0.000357168	0.000667595	0.000109164	0	0.000427294	Bacteria	Verrucomicrobia	OPB35_soil_group
Otu000949	0.000179522	0.000304884	0.000642903	0.000152593	0	0.000202041	0.000558769	Bacteria	Planctomycetes	OM190
Otu000950	0.000119682	0.000228663	2.38112e-05	0.000286112	0.000109164	5.05102e-05	0.000295819	Bacteria	Proteobacteria	Gammaproteobacteria
Otu000951	0.000359045	0.000285829	7.14337e-05	5.72224e-05	0.000191038	0.00010102	0.000131475	Bacteria	Planctomycetes	Phycisphaerae
Otu000952	0.000239363	0.000171497	0.000142867	0.000286112	8.18733e-05	0	0.000460163	Unclassified
Otu000953	2.99204e-05	0	0.00111913	0.000362409	8.18733e-05	0.000202041	0.000328688	Bacteria	Verrucomicrobia	OPB35_soil_group
Otu000954	5.98408e-05	0.000342994	0	0.000114445	0.000136455	0.000202041	9.86064e-05	Bacteria	Gemmatimonadetes	Gemmatimonadetes
Otu000955	0.000388965	7.6221e-05	2.38112e-05	0.000171667	5.45822e-05	0.000252551	0.000131475	Bacteria	Actinobacteria	Actinobacteria
Otu000956	5.98408e-05	0.000304884	0.000309546	3.81483e-05	0.000191038	0.000202041	0.000131475	Bacteria	Gemmatimonadetes	Gemmatimonadetes
Otu000957	0.000628329	3.81105e-05	0.000357168	0.000667595	5.45822e-05	0.000454591	6.57376e-05	Bacteria	Elusimicrobia	Elusimicrobia
Otu000958	0	0.000152442	0.000119056	3.81483e-05	8.18733e-05	0.00010102	0.000131475	Bacteria	Proteobacteria	Deltaproteobacteria
Otu000959	0	7.6221e-05	0.000119056	1.90741e-05	0.000191038	0.00010102	6.57376e-05	Bacteria	Actinobacteria	Actinobacteria
Otu000960	0.000239363	0.000209608	0.000214301	0.000152593	8.18733e-05	0.00015153	0.000197213	Bacteria	Proteobacteria	Alphaproteobacteria
Otu000961	5.98408e-05	5.71657e-05	0.000142867	5.72224e-05	0.000109164	0.00010102	0	Bacteria	Proteobacteria	Alphaproteobacteria
Otu000962	0.000179522	0.000228663	0.000166679	5.72224e-05	2.72911e-05	0.00010102	3.28688e-05	Bacteria	Planctomycetes	Phycisphaerae
Otu000963	0.000119682	0.000133387	0.000214301	0.000305186	0.000218329	0.000404081	0.000131475	Bacteria	Planctomycetes	Phycisphaerae
Otu000964	2.99204e-05	3.81105e-05	4.76224e-05	7.62966e-05	5.45822e-05	0.00010102	6.57376e-05	Bacteria	Proteobacteria	Deltaproteobacteria
Otu000965	5.98408e-05	0	0	1.90741e-05	0	0	0	Bacteria	Chloroflexi	P2-11E
Otu000966	2.99204e-05	0.000114331	4.76224e-05	1.90741e-05	8.18733e-05	0	9.86064e-05	Bacteria	Proteobacteria	Gammaproteobacteria
Otu000967	0	0	0.00019049	0.000438705	5.45822e-05	5.05102e-05	0	Unclassified
Otu000968	0.000388965	9.52762e-05	0.000261923	0.000629447	0.000136455	0.00015153	0	Unclassified	unclassified	unclassified
Otu000969	0.000897612	0	0.000238112	0	0.00024562	0	0	Bacteria	Proteobacteria	Alphaproteobacteria
Otu000970	0	9.52762e-05	2.38112e-05	0.000419631	0.000136455	0	9.86064e-05	Bacteria	Gemmatimonadetes	Gemmatimonadetes
Otu000971	5.98408e-05	0.000247718	0.000142867	7.62966e-05	0	0.000202041	0	Bacteria	Proteobacteria	Alphaproteobacteria
Otu000972	5.98408e-05	7.6221e-05	4.76224e-05	0.00022889	0	0.000505102	0.00026295	Bacteria	Proteobacteria	Deltaproteobacteria
Otu000973	0.000149602	5.71657e-05	0.00019049	0.000114445	0.000327493	0.000303061	0.000394425	Bacteria	Acidobacteria	Acidobacteria
Otu000974	0.000119682	0.000209608	0.000142867	0.000438705	0.000218329	0.000202041	0.000328688	Bacteria	Verrucomicrobia	OPB35_soil_group
Otu000975	0.000119682	0.000171497	0.000166679	7.62966e-05	5.45822e-05	0	0.000197213	Bacteria	Actinobacteria	Acidimicrobiia
Otu000976	8.97612e-05	0.000209608	0.000166679	5.72224e-05	0.000136455	0.00010102	0.000131475	Bacteria	Gemmatimonadetes	Gemmatimonadetes
Otu000977	0	0.000190552	0.000166679	7.62966e-05	2.72911e-05	0.000252551	3.28688e-05	Bacteria	Proteobacteria	Alphaproteobacteria
Otu000978	8.97612e-05	0.000171497	0.000142867	9.53707e-05	0.000300202	5.05102e-05	0.000295819	Unclassified
Otu000979	5.98408e-05	7.6221e-05	4.76224e-05	0.000152593	0	0	3.28688e-05	Unclassified	unclassified	unclassified
Otu000980	0.000239363	0.000190552	9.52449e-05	7.62966e-05	0.000163747	5.05102e-05	9.86064e-05	Bacteria	Actinobacteria	Actinobacteria
Otu000981	0	0	7.14337e-05	0.0016213	0.000163747	0	0	Bacteria	Proteobacteria	Deltaproteobacteria
Otu000982	8.97612e-05	0.000133387	0.000142867	0.000171667	0.000354784	0	0.000131475	Bacteria	Proteobacteria	Alphaproteobacteria
Otu000983	2.99204e-05	0.000209608	2.38112e-05	1.90741e-05	5.45822e-05	0.000303061	6.57376e-05	Bacteria	Proteobacteria	Deltaproteobacteria
Otu000984	0.000299204	3.81105e-05	4.76224e-05	7.62966e-05	0.000136455	0.00010102	0.000230082	Bacteria	Chlorobi	Chlorobia
Otu000985	2.99204e-05	5.71657e-05	0.000404791	0.000247964	0.00024562	0	6.57376e-05	Bacteria	Planctomycetes	Planctomycetacia
Otu000986	0.000388965	0	0.000261923	7.62966e-05	0.000218329	0	0	Bacteria	Proteobacteria	Deltaproteobacteria
Otu000987	2.99204e-05	7.6221e-05	0	3.81483e-05	0	0	0	Bacteria	Actinobacteria	Actinobacteria
Otu000988	5.98408e-05	5.71657e-05	4.76224e-05	3.81483e-05	0.000163747	0.000252551	9.86064e-05	Bacteria	Actinobacteria	Thermoleophilia
Otu000989	0.000119682	7.6221e-05	7.14337e-05	0.000724817	0.000136455	0.000606122	0.000131475	Bacteria	Planctomycetes	OM190
Otu000990	0.000209443	0.000209608	2.38112e-05	9.53707e-05	5.45822e-05	0	9.86064e-05	Bacteria	Proteobacteria	Deltaproteobacteria
Otu000991	0.000119682	0.000323939	0.000238112	0.000171667	0.000272911	0.000404081	0.000525901	Bacteria	Verrucomicrobia	OPB35_soil_group
Otu000992	0.000388965	0.000228663	0.000333357	0.000152593	5.45822e-05	5.05102e-05	9.86064e-05	Bacteria	Planctomycetes	Phycisphaerae
Otu000993	0.000179522	0.000266773	0.000119056	0	2.72911e-05	0.000656632	6.57376e-05	Bacteria	Proteobacteria	Alphaproteobacteria
Otu000994	2.99204e-05	0.000133387	0.000357168	3.81483e-05	0	0.000303061	0.000164344	Bacteria	Chloroflexi	TK10
Otu000995	0.000209443	0.000247718	0.000309546	1.90741e-05	8.18733e-05	0.000252551	6.57376e-05	Bacteria	Chloroflexi	KD4-96
Otu000996	0.000179522	7.6221e-05	0.00019049	0.00022889	8.18733e-05	0	3.28688e-05	Bacteria	Proteobacteria	Alphaproteobacteria
Otu000997	2.99204e-05	0.000114331	0.000142867	7.62966e-05	0.000436657	0.00015153	9.86064e-05	Bacteria	WCHB1-60
Otu000998	8.97612e-05	3.81105e-05	0.000142867	7.62966e-05	0.000191038	0.00010102	6.57376e-05	Bacteria	Actinobacteria	Thermoleophilia
Otu000999	0.000239363	0.000247718	0.000261923	0.000133519	0	0.000252551	0.000164344	Bacteria	Proteobacteria	Gammaproteobacteria
Otu001000	0	3.81105e-05	7.14337e-05	0.000190741	2.72911e-05	0.000252551	0.000295819	Bacteria	Verrucomicrobia	OPB35_soil_group
Otu001001	2.99204e-05	7.6221e-05	0.000166679	0	0.000163747	0.000353571	6.57376e-05	Bacteria	Actinobacteria	Acidimicrobiia
Otu001002	5.98408e-05	3.81105e-05	0	7.62966e-05	0	5.05102e-05	3.28688e-05	Bacteria	Proteobacteria	Gammaproteobacteria
Otu001003	0.000299204	9.52762e-05	0.00019049	3.81483e-05	0.000218329	0.00010102	0.000591638	Bacteria	Proteobacteria	Betaproteobacteria
Otu001004	5.98408e-05	3.81105e-05	0.000166679	0.000114445	0.000136455	5.05102e-05	3.28688e-05	Bacteria	Proteobacteria	Gammaproteobacteria
Otu001005	2.99204e-05	9.52762e-05	9.52449e-05	5.72224e-05	0	0	3.28688e-05	Bacteria	Verrucomicrobia	OPB35_soil_group
Otu001006	5.98408e-05	0.000304884	4.76224e-05	7.62966e-05	0.000191038	0.000808162	0.000197213	Bacteria	Firmicutes	Erysipelotrichia
Otu001007	0.000119682	1.90552e-05	2.38112e-05	7.62966e-05	0.000654986	0	0.000394425	Bacteria	Bacteroidetes	Sphingobacteriia
Otu001008	0	0	0	0	0	0	0	Bacteria	Bacteroidetes	Flavobacteriia
Otu001009	2.99204e-05	1.90552e-05	2.38112e-05	0	5.45822e-05	0	0	Bacteria	Nitrospirae	Nitrospira
Otu001010	0	1.90552e-05	0	0	2.72911e-05	0	0	Bacteria	Bacteroidetes	Sphingobacteriia
Otu001011	0	0	0	3.81483e-05	0	0	0	Bacteria	Bacteroidetes	Flavobacteriia
Otu001012	5.98408e-05	7.6221e-05	7.14337e-05	1.90741e-05	5.45822e-05	0.00010102	0.000131475	Bacteria	Acidobacteria	Acidobacteria
Otu001013	8.97612e-05	0.000228663	9.52449e-05	1.90741e-05	0.000109164	0.000303061	0	Bacteria	Actinobacteria	Actinobacteria
Otu001014	0.000149602	0	4.76224e-05	0.000190741	5.45822e-05	0.00010102	0	Bacteria	Proteobacteria	Alphaproteobacteria
Otu001015	0	5.71657e-05	9.52449e-05	5.72224e-05	8.18733e-05	0.00010102	0	Bacteria	Actinobacteria	Thermoleophilia
Otu001016	8.97612e-05	9.52762e-05	7.14337e-05	3.81483e-05	0.000191038	0.00010102	0.000131475	Bacteria	Proteobacteria	Alphaproteobacteria
Otu001017	8.97612e-05	0.00102898	0	0	0	0.000353571	0	Bacteria	Acidobacteria	Acidobacteria
Otu001018	0.000239363	0.000266773	0.000357168	0.000209816	2.72911e-05	0.00015153	0.000295819	Bacteria	Verrucomicrobia	OPB35_soil_group
Otu001019	0.000209443	7.6221e-05	0.000214301	0.00022889	0.000463948	0.00015153	9.86064e-05	Bacteria	Proteobacteria	Deltaproteobacteria
Otu001020	2.99204e-05	0.000133387	0.000119056	0.000133519	0.000218329	5.05102e-05	6.57376e-05	Bacteria	Actinobacteria	Acidimicrobiia
Otu001021	0.000149602	0.000114331	0.00104769	7.62966e-05	2.72911e-05	5.05102e-05	6.57376e-05	Bacteria	Verrucomicrobia	OPB35_soil_group
Otu001022	5.98408e-05	7.6221e-05	9.52449e-05	0.000114445	0	0.000404081	3.28688e-05	Bacteria	Chloroflexi	Chloroflexia
Otu001023	0.000119682	7.6221e-05	7.14337e-05	1.90741e-05	8.18733e-05	0.00010102	3.28688e-05	Bacteria	Chloroflexi	Chloroflexia
Otu001024	5.98408e-05	0.000114331	0.000142867	0.000133519	0.000327493	0.000252551	0.000230082	Bacteria	Verrucomicrobia	OPB35_soil_group
Otu001025	0	0	4.76224e-05	3.81483e-05	0	5.05102e-05	0.000887457	Bacteria	Acidobacteria	Acidobacteria
Otu001026	0	9.52762e-05	0	0	5.45822e-05	0.00010102	0	Bacteria	Proteobacteria	Deltaproteobacteria
Otu001027	5.98408e-05	0.000247718	0.000238112	3.81483e-05	0.000382075	0.000303061	9.86064e-05	Unclassified
Otu001028	2.99204e-05	9.52762e-05	0.000214301	0	0.000218329	0.000252551	0.00115041	Bacteria	Acidobacteria	Acidobacteria
Otu001029	0	3.81105e-05	0	0	0	5.05102e-05	0	Bacteria	Acidobacteria	Acidobacteria
Otu001030	5.98408e-05	0.000152442	0.000357168	0.000114445	0.000136455	0.000252551	0.000131475	Bacteria	Acidobacteria	Acidobacteria
Otu001031	2.99204e-05	9.52762e-05	9.52449e-05	9.53707e-05	5.45822e-05	0.00015153	0.000230082	Bacteria	Proteobacteria	Alphaproteobacteria
Otu001032	0	1.90552e-05	0	0	0	0.00015153	0	Bacteria	Bacteroidetes	Sphingobacteriia
Otu001033	0	0	2.38112e-05	5.72224e-05	0	0	0	Bacteria	Bacteroidetes	Cytophagia
Otu001034	0.000179522	7.6221e-05	9.52449e-05	0.000171667	8.18733e-05	5.05102e-05	6.57376e-05	Bacteria	Chloroflexi	Ktedonobacteria
Otu001035	0	0.000323939	2.38112e-05	1.90741e-05	0.000109164	0	3.28688e-05	Bacteria	Acidobacteria	Acidobacteria
Otu001036	0.000239363	0.000171497	2.38112e-05	0.000133519	0.000191038	0.00015153	0	Bacteria	Planctomycetes	Planctomycetacia
Otu001037	0	0	0	0	0	0	0	Bacteria	Acidobacteria	Acidobacteria
Otu001038	0.000119682	0.000190552	0.00019049	0.000171667	0.00024562	0	9.86064e-05	Bacteria	Bacteroidetes	Sphingobacteriia
Otu001039	5.98408e-05	0.000247718	7.14337e-05	9.53707e-05	0.000136455	0.000252551	0.000295819	Bacteria	Chloroflexi	unclassified
Otu001040	0	0	0	0	0	0	0	Bacteria	Proteobacteria	Gammaproteobacteria
Otu001041	0	0	7.14337e-05	0.000362409	0	0	0	Bacteria	Proteobacteria	Deltaproteobacteria
Otu001042	0	0	0	0	2.72911e-05	0	0	Bacteria	Bacteroidetes	Sphingobacteriia
Otu001043	0	9.52762e-05	7.14337e-05	9.53707e-05	0	0.000202041	0	Bacteria	Acidobacteria	Acidobacteria
Otu001044	0.000149602	0.000171497	0.000119056	1.90741e-05	8.18733e-05	0.000202041	0.000197213	Bacteria	Acidobacteria	Acidobacteria
Otu001045	0	1.90552e-05	7.14337e-05	0.000152593	5.45822e-05	0	0	Bacteria	Planctomycetes	Planctomycetacia
Otu001046	0.000239363	0.000209608	0.000690526	9.53707e-05	5.45822e-05	0	0.000295819	Bacteria	Verrucomicrobia	Opitutae
Otu001047	8.97612e-05	5.71657e-05	2.38112e-05	7.62966e-05	0	0	0	Bacteria	Planctomycetes	Planctomycetacia
Otu001048	0.000119682	0.000171497	0.000285735	0.000209816	0.000163747	0.000454591	0.000657376	Bacteria	Verrucomicrobia	Opitutae
Otu001049	8.97612e-05	1.90552e-05	0.000119056	9.53707e-05	0.000272911	0	9.86064e-05	Bacteria	Acidobacteria	Acidobacteria
Otu001050	2.99204e-05	0	0	0	8.18733e-05	0	0	Bacteria	Planctomycetes	Phycisphaerae
Otu001051	2.99204e-05	0.000114331	0.000214301	0.00032426	0.000163747	0	0.000197213	Bacteria	Proteobacteria	Deltaproteobacteria
Otu001052	0	3.81105e-05	2.38112e-05	0	0	0	0	Bacteria	Planctomycetes	Planctomycetacia
Otu001053	0.000658249	0.000419215	0.000261923	5.72224e-05	0	0	0	Bacteria	Planctomycetes	Phycisphaerae
Otu001054	0	0	0	0	2.72911e-05	0	0	Bacteria	Chloroflexi	Anaerolineae
Otu001055	2.99204e-05	0.000133387	0.000285735	3.81483e-05	0.000654986	0.00015153	0.000164344	Bacteria	Bacteroidetes	Cytophagia
Otu001056	0.000269284	5.71657e-05	7.14337e-05	0.000247964	8.18733e-05	0	0	Bacteria	Verrucomicrobia	OPB35_soil_group
Otu001057	0.000149602	0	0.000142867	0.00032426	0.000218329	0	3.28688e-05	Unclassified
Otu001058	0.000119682	0.000514492	0.000261923	0.000133519	0.000327493	0.00015153	0.000328688	Bacteria	Verrucomicrobia	OPB35_soil_group
Otu001059	5.98408e-05	0.000152442	4.76224e-05	5.72224e-05	8.18733e-05	0.000404081	9.86064e-05	Unclassified
Otu001060	2.99204e-05	1.90552e-05	0.00019049	0	0.000109164	0	0	Bacteria	Proteobacteria	Betaproteobacteria
Otu001061	2.99204e-05	0.000228663	0.000142867	0	0.000436657	0.000353571	0	Bacteria	Gemmatimonadetes	Gemmatimonadetes
Otu001062	2.99204e-05	0.000152442	0.000119056	0	0.000163747	5.05102e-05	3.28688e-05	Bacteria	Proteobacteria	Deltaproteobacteria
Otu001063	0.000299204	0.000171497	2.38112e-05	0.00022889	8.18733e-05	0.00010102	0.000394425	Bacteria	Chloroflexi	JG30-KF-CM66
Otu001064	0.000179522	0.000114331	9.52449e-05	3.81483e-05	0	5.05102e-05	0	Bacteria	Planctomycetes	Phycisphaerae
Otu001065	2.99204e-05	9.52762e-05	0.000119056	1.90741e-05	0.000436657	0.00010102	0.00026295	Bacteria	Planctomycetes	Phycisphaerae
Otu001066	2.99204e-05	5.71657e-05	4.76224e-05	3.81483e-05	0	0.00015153	0	Bacteria	Acidobacteria	Subgroup_22
Otu001067	0.00122674	3.81105e-05	0.000547658	0.000743892	0	5.05102e-05	0.000164344	Bacteria	Candidate_division_WS3
Otu001068	2.99204e-05	0	2.38112e-05	0	2.72911e-05	5.05102e-05	0	Bacteria	Actinobacteria	Actinobacteria
Otu001069	8.97612e-05	0.000228663	4.76224e-05	0	8.18733e-05	0.000202041	0	Bacteria	Bacteroidetes	Sphingobacteriia
Otu001070	8.97612e-05	0.000114331	7.14337e-05	0	0.000163747	0.00015153	3.28688e-05	Bacteria	Proteobacteria	Alphaproteobacteria
Otu001071	0	0.000209608	0	0	0	0.00010102	0	Archaea	Euryarchaeota	Thermoplasmata
Otu001072	8.97612e-05	0.000114331	0.000166679	0.000152593	0.000218329	5.05102e-05	9.86064e-05	Bacteria	Proteobacteria	Deltaproteobacteria
Otu001073	0.000149602	9.52762e-05	0.000428602	0.000209816	0.000300202	0.000505102	0.000230082	Bacteria	Verrucomicrobia	OPB35_soil_group
Otu001074	8.97612e-05	9.52762e-05	7.14337e-05	0.000114445	2.72911e-05	5.05102e-05	9.86064e-05	Bacteria	Planctomycetes	Planctomycetacia
Otu001075	0	1.90552e-05	4.76224e-05	0.000171667	0	0	0	Bacteria	Proteobacteria	Alphaproteobacteria
Otu001076	2.99204e-05	1.90552e-05	0.00019049	5.72224e-05	0.000218329	0	0.000197213	Bacteria	Proteobacteria	Gammaproteobacteria
Otu001077	0.000149602	0.000114331	0.000238112	7.62966e-05	0.00049124	0.00010102	0.000197213	Bacteria	Proteobacteria	Betaproteobacteria
Otu001078	0.000149602	5.71657e-05	9.52449e-05	0.000495928	0.000191038	0.00010102	3.28688e-05	Bacteria	Gemmatimonadetes	Gemmatimonadetes
Otu001079	0.000448806	1.90552e-05	0.000261923	0.00032426	0.000136455	0	0.000295819	Bacteria	Proteobacteria	Deltaproteobacteria
Otu001080	2.99204e-05	0	0	1.90741e-05	0	0	0	Bacteria	Firmicutes	Clostridia
Otu001081	5.98408e-05	9.52762e-05	0.000428602	0.000362409	0.000109164	0	0	Bacteria	Planctomycetes	OM190
Otu001082	0.000209443	1.90552e-05	2.38112e-05	1.90741e-05	2.72911e-05	0.00015153	9.86064e-05	Bacteria	Firmicutes	Bacilli
Otu001083	0	0.000609768	0	7.62966e-05	0.000272911	0.00015153	6.57376e-05	Bacteria	Proteobacteria	Deltaproteobacteria
Otu001084	0.000269284	0.000342994	7.14337e-05	9.53707e-05	5.45822e-05	0.000202041	0.000131475	Bacteria	Acidobacteria	Acidobacteria
Otu001085	5.98408e-05	1.90552e-05	0	3.81483e-05	2.72911e-05	5.05102e-05	0	Bacteria	Firmicutes	Bacilli
Otu001086	5.98408e-05	0.000190552	0.000142867	3.81483e-05	0.000518531	0.00010102	0.00026295	Bacteria	Planctomycetes	Phycisphaerae
Otu001087	8.97612e-05	9.52762e-05	0.000119056	5.72224e-05	0.000136455	0.000303061	3.28688e-05	Bacteria	Actinobacteria	Actinobacteria
Otu001088	0	5.71657e-05	4.76224e-05	1.90741e-05	2.72911e-05	0.00015153	9.86064e-05	Bacteria	Proteobacteria	Betaproteobacteria
Otu001089	0	7.6221e-05	4.76224e-05	0.000152593	5.45822e-05	0	0.000328688	Unclassified	unclassified	unclassified
Otu001090	0	0	0	5.72224e-05	0	0	0	Bacteria	Proteobacteria	Gammaproteobacteria
Otu001091	0	0	9.52449e-05	0.000152593	5.45822e-05	5.05102e-05	3.28688e-05	Bacteria	Planctomycetes	Planctomycetacia
Otu001092	2.99204e-05	9.52762e-05	9.52449e-05	0.000209816	0.000218329	0.00015153	9.86064e-05	Bacteria	Actinobacteria	Acidimicrobiia
Otu001093	0	0.000114331	9.52449e-05	0	2.72911e-05	0.000252551	0.000197213	Bacteria	Proteobacteria	Deltaproteobacteria
Otu001094	0.000119682	7.6221e-05	0.000142867	9.53707e-05	0.000136455	5.05102e-05	0	Bacteria	Actinobacteria	Thermoleophilia
Otu001095	0.000299204	0.00040016	7.14337e-05	0	0.000409366	5.05102e-05	0.00026295	Bacteria	Proteobacteria	Betaproteobacteria
Otu001096	0	1.90552e-05	7.14337e-05	5.72224e-05	0	5.05102e-05	0	Bacteria	Actinobacteria	Actinobacteria
Otu001097	2.99204e-05	3.81105e-05	7.14337e-05	0	2.72911e-05	0.000353571	3.28688e-05	Bacteria	Acidobacteria	Acidobacteria
Otu001098	8.97612e-05	0.000228663	7.14337e-05	0.000133519	0.000109164	0.000606122	0	Bacteria	Chloroflexi	Chloroflexia
Otu001099	2.99204e-05	0.000190552	0.000166679	0	0.00024562	0.000252551	0.000131475	Bacteria	Proteobacteria	Betaproteobacteria
Otu001100	2.99204e-05	0	2.38112e-05	0	0	0	0	Bacteria	Acidobacteria	Holophagae
Otu001101	0.00284244	0	0	3.81483e-05	0	0	0	Bacteria	Actinobacteria	Thermoleophilia
Otu001102	0.000179522	0.000133387	4.76224e-05	0.000362409	0.00024562	0.000202041	0.000328688	Bacteria	Verrucomicrobia	OPB35_soil_group
Otu001103	0.000179522	7.6221e-05	0.000333357	0.000209816	5.45822e-05	0	0	Bacteria	Proteobacteria	Deltaproteobacteria
Otu001104	8.97612e-05	0.000114331	7.14337e-05	3.81483e-05	0.000136455	0.00010102	0	Bacteria	Actinobacteria	Actinobacteria
Otu001105	0	0	0.000452413	7.62966e-05	0.000409366	0.000202041	0.000427294	Bacteria	Verrucomicrobia	OPB35_soil_group
Otu001106	8.97612e-05	5.71657e-05	0	0	0.000109164	0.00010102	0.000131475	Bacteria	Chlorobi	Chlorobia
Otu001107	0	0	0	7.62966e-05	0.000109164	0	0	Bacteria	Bacteroidetes	Cytophagia
Otu001108	5.98408e-05	0.000152442	4.76224e-05	3.81483e-05	2.72911e-05	5.05102e-05	3.28688e-05	Bacteria	Gemmatimonadetes	Gemmatimonadetes
Otu001109	0	0	0	3.81483e-05	0	0	0	Bacteria	Bacteroidetes	Flavobacteriia
Otu001110	0.000179522	0.000457326	0.000238112	3.81483e-05	8.18733e-05	0.000252551	3.28688e-05	Bacteria	Planctomycetes	Phycisphaerae
Otu001111	0.000119682	7.6221e-05	0.000142867	0	8.18733e-05	0.00010102	6.57376e-05	Bacteria	Acidobacteria	Acidobacteria
Otu001112	0.000239363	7.6221e-05	7.14337e-05	0	0.000163747	5.05102e-05	9.86064e-05	Bacteria	Acidobacteria	Acidobacteria
Otu001113	8.97612e-05	3.81105e-05	7.14337e-05	1.90741e-05	8.18733e-05	0.00010102	9.86064e-05	Bacteria	Actinobacteria	Acidimicrobiia
Otu001114	0	0.000133387	0	0	5.45822e-05	0.000454591	0	Bacteria	Proteobacteria	Betaproteobacteria
Otu001115	2.99204e-05	3.81105e-05	0.000238112	0.000190741	0.000136455	0	0	Bacteria	Actinobacteria	Actinobacteria
Otu001116	0.000119682	0.000438271	0.00019049	0.000133519	0.000163747	0.000252551	0.000230082	Bacteria	Planctomycetes	Pla3_lineage
Otu001117	0.000119682	7.6221e-05	4.76224e-05	0.000114445	0.000573113	0.00010102	9.86064e-05	Bacteria	WCHB1-60
Otu001118	2.99204e-05	0.000342994	0	0	0.000163747	0.00015153	9.86064e-05	Bacteria	Acidobacteria	Acidobacteria
Otu001119	0.000119682	7.6221e-05	0.000166679	0.000133519	0.000109164	0.00010102	0.000197213	Bacteria	Planctomycetes	Phycisphaerae
Otu001120	2.99204e-05	0	0	1.90741e-05	5.45822e-05	5.05102e-05	0	Bacteria	Acidobacteria	Acidobacteria
Otu001121	5.98408e-05	1.90552e-05	4.76224e-05	0.000247964	5.45822e-05	0.00010102	6.57376e-05	Bacteria	Planctomycetes	Phycisphaerae
Otu001122	0	0	0.000166679	3.81483e-05	0.000163747	0	0	Bacteria	Bacteroidetes	Sphingobacteriia
Otu001123	2.99204e-05	0.000114331	7.14337e-05	0.000171667	8.18733e-05	0.000202041	0.000328688	Bacteria	Planctomycetes	OM190
Otu001124	8.97612e-05	5.71657e-05	0.000166679	0.000133519	0.00024562	0.00010102	0	Bacteria	Acidobacteria	Acidobacteria
Otu001125	2.99204e-05	3.81105e-05	4.76224e-05	0.000152593	0.000545822	0.00015153	3.28688e-05	Bacteria	Proteobacteria	Betaproteobacteria
Otu001126	0.000239363	0.000228663	9.52449e-05	9.53707e-05	0	0.000454591	0.000230082	Bacteria	Acidobacteria	Acidobacteria
Otu001127	0.000269284	0.000190552	0.00019049	0.000133519	5.45822e-05	5.05102e-05	3.28688e-05	Bacteria	Verrucomicrobia	OPB35_soil_group
Otu001128	0.000239363	9.52762e-05	7.14337e-05	9.53707e-05	2.72911e-05	0.00015153	0.000164344	Bacteria	Chloroflexi	Caldilineae
Otu001129	0.000239363	0.000114331	0.000428602	0.000247964	0.000136455	0.00015153	0	Bacteria	Bacteroidetes	Sphingobacteriia
Otu001130	0	0	0.00019049	3.81483e-05	0	0	0	Bacteria	Actinobacteria	Thermoleophilia
Otu001131	0	5.71657e-05	9.52449e-05	0.000305186	0	0	0	Bacteria	Proteobacteria
Otu001132	5.98408e-05	0.000171497	2.38112e-05	0.000362409	0.000218329	0	9.86064e-05	Bacteria	Planctomycetes	OM190
Otu001133	0	0	4.76224e-05	0	2.72911e-05	0	0	Bacteria	Proteobacteria	Deltaproteobacteria
Otu001134	2.99204e-05	0	9.52449e-05	0	0.000218329	0	0	Bacteria	Bacteroidetes	Cytophagia
Otu001135	5.98408e-05	7.6221e-05	0	9.53707e-05	0	0.00015153	3.28688e-05	Bacteria	Gemmatimonadetes	Gemmatimonadetes
Otu001136	5.98408e-05	1.90552e-05	4.76224e-05	0.000190741	0.000136455	0	6.57376e-05	Bacteria	Planctomycetes	Phycisphaerae
Otu001137	2.99204e-05	1.90552e-05	0.000142867	0.000305186	0.000272911	5.05102e-05	6.57376e-05	Unclassified	unclassified	unclassified
Otu001138	0.000598408	0.000323939	9.52449e-05	0	5.45822e-05	5.05102e-05	0.000493032	Bacteria	Planctomycetes	Planctomycetacia
Otu001139	2.99204e-05	1.90552e-05	4.76224e-05	5.72224e-05	0	0	0	Bacteria	Actinobacteria	Thermoleophilia
Otu001140	0.000209443	0.000266773	0.000357168	0.000114445	0.000545822	0.00015153	0.000131475	Bacteria	Verrucomicrobia	S-BQ2-57_soil_group
Otu001141	0	0	0	0	0	0	0	Bacteria	Proteobacteria	Alphaproteobacteria
Otu001142	0	3.81105e-05	0	0	0	0	0	Bacteria	Acidobacteria	Acidobacteria
Otu001143	0	3.81105e-05	2.38112e-05	0.000190741	5.45822e-05	0	0	Bacteria	Proteobacteria	Gammaproteobacteria
Otu001144	0	0	0	0	0	0	0	Bacteria	Proteobacteria	Gammaproteobacteria
Otu001145	0.000359045	0.000114331	0.00078577	0.000114445	2.72911e-05	0.000202041	0.000230082	Bacteria	Verrucomicrobia	S-BQ2-57_soil_group
Otu001146	0.000239363	0	7.14337e-05	0	0	0	9.86064e-05	Bacteria	Bacteroidetes	Sphingobacteriia
Otu001147	0.000119682	1.90552e-05	0.000261923	0.000419631	5.45822e-05	5.05102e-05	3.28688e-05	Bacteria	Bacteroidetes	Sphingobacteriia
Otu001148	8.97612e-05	0.00040016	0.00038098	1.90741e-05	0.000327493	0.000202041	3.28688e-05	Bacteria	Planctomycetes	OM190
Otu001149	0	0.000133387	0	0	5.45822e-05	0	0	Bacteria	Verrucomicrobia	OPB35_soil_group
Otu001150	0.000179522	0.000171497	0.000166679	0.000114445	5.45822e-05	0	9.86064e-05	Bacteria	Planctomycetes	Planctomycetacia
Otu001151	5.98408e-05	0.000285829	0.000166679	0.000114445	0.000327493	0.000252551	3.28688e-05	Bacteria	Acidobacteria	Acidobacteria
Otu001152	0	0	0	0	0	0	0	Bacteria	Proteobacteria	Alphaproteobacteria
Otu001153	0	0.000114331	0	9.53707e-05	5.45822e-05	0	0	Bacteria	Proteobacteria	Betaproteobacteria
Otu001154	0	0	2.38112e-05	5.72224e-05	2.72911e-05	0.00015153	9.86064e-05	Bacteria	Verrucomicrobia	Spartobacteria
Otu001155	0	0	0	1.90741e-05	2.72911e-05	0	0	Bacteria	Proteobacteria	Alphaproteobacteria
Otu001156	8.97612e-05	9.52762e-05	0.000142867	0.000305186	0.000409366	0	0.000131475	Unclassified
Otu001157	0.000119682	0.000247718	0.000119056	3.81483e-05	0	0.000252551	0	Bacteria	Candidate_division_WS3
Otu001158	0	0	2.38112e-05	9.53707e-05	0	0	0	Bacteria	Proteobacteria	Deltaproteobacteria
Otu001159	0	9.52762e-05	4.76224e-05	0.000171667	2.72911e-05	0	0.000197213	Bacteria	Bacteroidetes	Flavobacteriia
Otu001160	0	0	0	0	5.45822e-05	0	0	Bacteria	Proteobacteria	Gammaproteobacteria
Otu001161	5.98408e-05	7.6221e-05	0.000119056	9.53707e-05	2.72911e-05	5.05102e-05	0	Bacteria	Proteobacteria	Alphaproteobacteria
Otu001162	0	0.000171497	0.000119056	0.000114445	8.18733e-05	0	0	Bacteria	Actinobacteria	Acidimicrobiia
Otu001163	0	0	0	0	0	5.05102e-05	0	Bacteria	Proteobacteria	Alphaproteobacteria
Otu001164	5.98408e-05	9.52762e-05	4.76224e-05	0.000114445	5.45822e-05	0.00010102	0.000131475	Bacteria	Firmicutes	Bacilli
Otu001165	0	1.90552e-05	0	0	0	0	0	Bacteria	Proteobacteria	Deltaproteobacteria
Otu001166	0.000209443	0.000209608	0.000142867	3.81483e-05	0.000163747	0.000404081	0.000164344	Bacteria	Proteobacteria	Deltaproteobacteria
Otu001167	0.000209443	0	9.52449e-05	0.000171667	0.000300202	0.00010102	6.57376e-05	Unclassified
Otu001168	0.000119682	9.52762e-05	4.76224e-05	3.81483e-05	2.72911e-05	5.05102e-05	0	Unclassified
Otu001169	8.97612e-05	0.000152442	0.000214301	0.000133519	8.18733e-05	0.000202041	0.000197213	Bacteria	Acidobacteria	Acidobacteria
Otu001170	0	3.81105e-05	4.76224e-05	0.000152593	8.18733e-05	0.00010102	9.86064e-05	Bacteria	Verrucomicrobia	Verrucomicrobiae
Otu001171	0	3.81105e-05	9.52449e-05	3.81483e-05	0	0.00015153	0	Bacteria	Planctomycetes	Planctomycetacia
Otu001172	0.000209443	3.81105e-05	0.000214301	0.000171667	5.45822e-05	0	3.28688e-05	Bacteria	Verrucomicrobia	Spartobacteria
Otu001173	5.98408e-05	5.71657e-05	4.76224e-05	0.000114445	0.000354784	0.000353571	0.000361557	Bacteria	Verrucomicrobia	Spartobacteria
Otu001174	5.98408e-05	0	0	0.000572224	0	0	0.00026295	Bacteria	Chloroflexi	Ktedonobacteria
Otu001175	8.97612e-05	5.71657e-05	4.76224e-05	1.90741e-05	0.000382075	0.00015153	9.86064e-05	Bacteria	Armatimonadetes
Otu001176	0.000149602	5.71657e-05	7.14337e-05	0.000171667	0	0	3.28688e-05	Bacteria	Planctomycetes	Phycisphaerae
Otu001177	0	1.90552e-05	0.000142867	3.81483e-05	0.000191038	5.05102e-05	0.000164344	Bacteria	Proteobacteria	Deltaproteobacteria
Otu001178	5.98408e-05	0	4.76224e-05	0.000114445	5.45822e-05	0	0.000328688	Bacteria	Acidobacteria	Acidobacteria
Otu001179	0	0	2.38112e-05	5.72224e-05	0.000109164	0	0	Bacteria	Acidobacteria	Acidobacteria
Otu001180	0	0	7.14337e-05	0	0	0	0	Bacteria	Acidobacteria	Acidobacteria
Otu001181	2.99204e-05	0	0.000119056	0.00032426	0.000272911	0	3.28688e-05	Bacteria	Proteobacteria	Deltaproteobacteria
Otu001182	0.000119682	5.71657e-05	0.000238112	0.000133519	0.000109164	5.05102e-05	9.86064e-05	Bacteria	Actinobacteria	Actinobacteria
Otu001183	2.99204e-05	0	0.000119056	1.90741e-05	2.72911e-05	0	0	Bacteria	Actinobacteria	Acidimicrobiia
Otu001184	8.97612e-05	7.6221e-05	0.000142867	5.72224e-05	0.000136455	0.000202041	0	Bacteria	Planctomycetes	Planctomycetacia
Otu001185	0	0.00040016	0.000166679	0.000152593	8.18733e-05	0	3.28688e-05	Bacteria	Actinobacteria	Actinobacteria
Otu001186	5.98408e-05	3.81105e-05	2.38112e-05	9.53707e-05	2.72911e-05	0.000505102	3.28688e-05	Bacteria	Planctomycetes	Phycisphaerae
Otu001187	0	0	0	0.000133519	0.000109164	0	0	Bacteria	Bacteroidetes	Sphingobacteriia
Otu001188	5.98408e-05	1.90552e-05	0.000119056	1.90741e-05	8.18733e-05	0.00015153	6.57376e-05	Bacteria	Proteobacteria	Alphaproteobacteria
Otu001189	2.99204e-05	0.000171497	2.38112e-05	7.62966e-05	5.45822e-05	5.05102e-05	3.28688e-05	Bacteria	Proteobacteria	Deltaproteobacteria
Otu001190	8.97612e-05	3.81105e-05	0.000142867	1.90741e-05	0	0.000252551	0.000131475	Bacteria	Planctomycetes	Phycisphaerae
Otu001191	2.99204e-05	1.90552e-05	0.000166679	9.53707e-05	8.18733e-05	0.00010102	0	Bacteria	Acidobacteria	Acidobacteria
Otu001192	0	9.52762e-05	9.52449e-05	0	5.45822e-05	0.000202041	3.28688e-05	Bacteria	unclassified	unclassified
Otu001193	5.98408e-05	0.000152442	0.000166679	0.000305186	0.000218329	0.000202041	0.000131475	Bacteria	Proteobacteria	Deltaproteobacteria
Otu001194	0.000149602	0.000133387	0.000238112	3.81483e-05	0.000136455	5.05102e-05	0.000131475	Bacteria	Chloroflexi	JG30-KF-CM66
Otu001195	0	1.90552e-05	0	7.62966e-05	0	0	0	Bacteria	Bacteroidetes	Sphingobacteriia
Otu001196	0.000299204	0.000190552	0.000214301	0	5.45822e-05	0.000404081	0	Bacteria	Gemmatimonadetes	Gemmatimonadetes
Otu001197	0	0	4.76224e-05	0	5.45822e-05	0	0	Bacteria	Actinobacteria	MB-A2-108
Otu001198	2.99204e-05	3.81105e-05	9.52449e-05	5.72224e-05	0.000109164	0	9.86064e-05	Bacteria	Chloroflexi	Ktedonobacteria
Otu001199	8.97612e-05	0.000133387	2.38112e-05	0	0.000354784	0.000303061	0.000230082	Bacteria	Planctomycetes	Phycisphaerae
Otu001200	0	1.90552e-05	2.38112e-05	5.72224e-05	0.000300202	0	0	Bacteria	Actinobacteria	Actinobacteria
Otu001201	5.98408e-05	0	2.38112e-05	0	0.00049124	0.00015153	9.86064e-05	Bacteria	SM2F11
Otu001202	0	1.90552e-05	2.38112e-05	0	0	0	0	Bacteria	Proteobacteria	Alphaproteobacteria
Otu001203	0	7.6221e-05	2.38112e-05	1.90741e-05	2.72911e-05	0.00010102	0.000197213	Bacteria	Proteobacteria	Betaproteobacteria
Otu001204	0	0.000285829	7.14337e-05	0	0	0.000303061	3.28688e-05	Bacteria	unclassified	unclassified
Otu001205	2.99204e-05	0	7.14337e-05	3.81483e-05	0.000436657	0	6.57376e-05	Bacteria	Acidobacteria	Acidobacteria
Otu001206	8.97612e-05	5.71657e-05	0.000166679	0.000171667	0.000163747	0.00015153	9.86064e-05	Bacteria	Verrucomicrobia	Verrucomicrobiae
Otu001207	0	1.90552e-05	0	0	2.72911e-05	0	0.000131475	Bacteria	Armatimonadetes
Otu001208	0	1.90552e-05	0	0	0	0	0	Bacteria	Acidobacteria	Acidobacteria
Otu001209	5.98408e-05	0.000152442	0	1.90741e-05	0	0.000404081	0	Bacteria	Nitrospirae	Nitrospira
Otu001210	8.97612e-05	0	2.38112e-05	1.90741e-05	0	0	6.57376e-05	Bacteria	Chloroflexi	Ktedonobacteria
Otu001211	8.97612e-05	1.90552e-05	4.76224e-05	5.72224e-05	0.000272911	0.000202041	0.000230082	Unclassified
Otu001212	2.99204e-05	0.000457326	2.38112e-05	0.000171667	0	0	0	Bacteria	Firmicutes	Clostridia
Otu001213	0.000149602	0.000228663	0	9.53707e-05	0.000109164	0.000454591	6.57376e-05	Bacteria	Bacteroidetes	Sphingobacteriia
Otu001214	0	1.90552e-05	7.14337e-05	7.62966e-05	0.000272911	0	0	Bacteria	Bacteroidetes	Sphingobacteriia
Otu001215	2.99204e-05	5.71657e-05	7.14337e-05	0.000114445	0	0.000252551	3.28688e-05	Bacteria	Actinobacteria	Actinobacteria
Otu001216	0.000119682	3.81105e-05	9.52449e-05	9.53707e-05	0.000191038	0	0.000197213	Bacteria	Acidobacteria	Acidobacteria
Otu001217	2.99204e-05	5.71657e-05	7.14337e-05	7.62966e-05	8.18733e-05	0	3.28688e-05	Bacteria	Actinobacteria	Thermoleophilia
Otu001218	0	0	0	1.90741e-05	2.72911e-05	0	6.57376e-05	Bacteria	Bacteroidetes	Sphingobacteriia
Otu001219	0.000179522	0.000171497	0.000142867	0.000190741	0	0	3.28688e-05	Bacteria	Planctomycetes	Phycisphaerae
Otu001220	2.99204e-05	3.81105e-05	4.76224e-05	0	5.45822e-05	0	9.86064e-05	Bacteria	Verrucomicrobia	Verrucomicrobia_Incertae_Sedis
Otu001221	2.99204e-05	0.000152442	0.000142867	0.000152593	0.000136455	0.00015153	0.000230082	Bacteria	Verrucomicrobia	Spartobacteria
Otu001222	0.000269284	0.000133387	0.000166679	0.000114445	5.45822e-05	0	0.000394425	Bacteria	Planctomycetes	Phycisphaerae
Otu001223	8.97612e-05	0.000114331	9.52449e-05	0.000133519	0.000191038	5.05102e-05	9.86064e-05	Bacteria	Proteobacteria	Deltaproteobacteria
Otu001224	2.99204e-05	3.81105e-05	0.000214301	0.000152593	5.45822e-05	0	0.000197213	Bacteria	Planctomycetes	Phycisphaerae
Otu001225	0.000209443	5.71657e-05	0.000238112	0.000114445	2.72911e-05	5.05102e-05	9.86064e-05	Bacteria	Planctomycetes	Planctomycetacia
Otu001226	5.98408e-05	0.000133387	4.76224e-05	1.90741e-05	0.000436657	0	0.00026295	Unclassified
Otu001227	0.000119682	0.000171497	0.000500036	7.62966e-05	0.000109164	0.000202041	0.000230082	Bacteria	Verrucomicrobia	OPB35_soil_group
Otu001228	0	0	4.76224e-05	7.62966e-05	0	0	0	Bacteria	Bacteroidetes	Sphingobacteriia
Otu001229	8.97612e-05	3.81105e-05	0	7.62966e-05	0	0	3.28688e-05	Bacteria	Planctomycetes	Planctomycetacia
Otu001230	2.99204e-05	0.000190552	0.000214301	3.81483e-05	5.45822e-05	0.000202041	0.000295819	Bacteria	Verrucomicrobia	OPB35_soil_group
Otu001231	0.000119682	0.000114331	2.38112e-05	0	0.000136455	0.000858673	9.86064e-05	Bacteria	Verrucomicrobia	Spartobacteria
Otu001232	0.000119682	9.52762e-05	4.76224e-05	5.72224e-05	5.45822e-05	0.000303061	3.28688e-05	Bacteria	Firmicutes	Bacilli
Otu001233	2.99204e-05	3.81105e-05	2.38112e-05	3.81483e-05	8.18733e-05	5.05102e-05	0	Bacteria	Acidobacteria	Acidobacteria
Otu001234	8.97612e-05	0.000114331	0.000119056	0.000152593	0.000382075	0	0.000197213	Unclassified
Otu001235	5.98408e-05	7.6221e-05	0.000142867	7.62966e-05	0.000136455	0.000202041	3.28688e-05	Bacteria	Chloroflexi	Ktedonobacteria
Otu001236	0	0	7.14337e-05	0	2.72911e-05	0.00010102	0	Bacteria	Bacteroidetes	Cytophagia
Otu001237	0.000239363	0.000228663	0.000166679	5.72224e-05	2.72911e-05	0.00010102	6.57376e-05	Unclassified	unclassified	unclassified
Otu001238	0.000598408	7.6221e-05	2.38112e-05	0.000133519	2.72911e-05	0.000202041	3.28688e-05	Bacteria	Planctomycetes	Planctomycetacia
Otu001239	2.99204e-05	9.52762e-05	0.000142867	5.72224e-05	0.000436657	5.05102e-05	3.28688e-05	Bacteria	Verrucomicrobia	OPB35_soil_group
Otu001240	0.000418886	5.71657e-05	9.52449e-05	0.000152593	5.45822e-05	0.00015153	6.57376e-05	Bacteria	Planctomycetes	Planctomycetacia
Otu001241	8.97612e-05	0.000152442	7.14337e-05	0	5.45822e-05	5.05102e-05	9.86064e-05	Bacteria	Chloroflexi	Anaerolineae
Otu001242	2.99204e-05	9.52762e-05	7.14337e-05	0	0.000136455	0.000202041	0	Bacteria	Planctomycetes	Phycisphaerae
Otu001243	0.000119682	0.000152442	0.000119056	1.90741e-05	8.18733e-05	0.000303061	6.57376e-05	Bacteria	Actinobacteria	Actinobacteria
Otu001244	2.99204e-05	0.000133387	2.38112e-05	1.90741e-05	8.18733e-05	0.00010102	0	Bacteria	Actinobacteria	Actinobacteria
Otu001245	5.98408e-05	7.6221e-05	9.52449e-05	7.62966e-05	0.000136455	0.000656632	3.28688e-05	Bacteria	Firmicutes	Erysipelotrichia
Otu001246	0.000119682	7.6221e-05	0.000119056	0	0.00024562	0	9.86064e-05	Bacteria	Bacteroidetes	Sphingobacteriia
Otu001247	0	0	0	0	0	0	0	Bacteria	Proteobacteria	Alphaproteobacteria
Otu001248	0	0	0	0	0	0	0	Bacteria	Proteobacteria	Gammaproteobacteria
Otu001249	8.97612e-05	0.000133387	4.76224e-05	7.62966e-05	0.000136455	0.000202041	3.28688e-05	Bacteria	Verrucomicrobia	OPB35_soil_group
Otu001250	2.99204e-05	9.52762e-05	0	0	0.00024562	0	3.28688e-05	Bacteria	Bacteroidetes	Sphingobacteriia
Otu001251	0	0	0	3.81483e-05	2.72911e-05	0	0	Bacteria	Planctomycetes	Planctomycetacia
Otu001252	8.97612e-05	7.6221e-05	9.52449e-05	9.53707e-05	8.18733e-05	0	3.28688e-05	Bacteria	Planctomycetes	Planctomycetacia
Otu001253	0	0	2.38112e-05	5.72224e-05	8.18733e-05	5.05102e-05	0	Bacteria	Acidobacteria	Acidobacteria
Otu001254	5.98408e-05	5.71657e-05	0.000166679	3.81483e-05	0.000136455	0	0.000131475	Bacteria	Gemmatimonadetes	Gemmatimonadetes
Otu001255	2.99204e-05	0	0	0	5.45822e-05	0	0	Bacteria	Acidobacteria	Acidobacteria
Otu001256	0.000119682	7.6221e-05	0.000214301	3.81483e-05	8.18733e-05	0.00015153	0.00026295	Bacteria	Proteobacteria	Deltaproteobacteria
Otu001257	2.99204e-05	0	9.52449e-05	0.000171667	2.72911e-05	0.00015153	0	Bacteria	Acidobacteria	Acidobacteria
Otu001258	2.99204e-05	3.81105e-05	9.52449e-05	1.90741e-05	5.45822e-05	0.00010102	6.57376e-05	Bacteria	Proteobacteria	Deltaproteobacteria
Otu001259	0	0	0.000119056	0.000114445	8.18733e-05	0.000252551	0.000230082	Bacteria	Proteobacteria	Alphaproteobacteria
Otu001260	0	0	0	0	0	0	0	Bacteria	Gemmatimonadetes	Gemmatimonadetes
Otu001261	0.000179522	7.6221e-05	0	0	0.000272911	0.00010102	0.000460163	Bacteria	Bacteroidetes	Sphingobacteriia
Otu001262	8.97612e-05	0.000152442	0.000166679	1.90741e-05	8.18733e-05	5.05102e-05	0.000164344	Bacteria	Planctomycetes	Phycisphaerae
Otu001263	0.000119682	1.90552e-05	0	9.53707e-05	8.18733e-05	0	0	Bacteria	Chlamydiae	Chlamydiae
Otu001264	2.99204e-05	5.71657e-05	9.52449e-05	5.72224e-05	2.72911e-05	0	6.57376e-05	Bacteria	Proteobacteria	Deltaproteobacteria
Otu001265	0	1.90552e-05	0	0	0	0	0	Bacteria	Proteobacteria	Alphaproteobacteria
Otu001266	0	0.000266773	7.14337e-05	0	0.000109164	5.05102e-05	3.28688e-05	Unclassified
Otu001267	0	0	0	0.000171667	5.45822e-05	0	6.57376e-05	Bacteria	Proteobacteria	Gammaproteobacteria
Otu001268	0.000269284	0.000114331	0.000119056	0.000114445	2.72911e-05	5.05102e-05	9.86064e-05	Bacteria	Verrucomicrobia	Spartobacteria
Otu001269	0	9.52762e-05	0.000214301	0.000610373	0	0	0	Bacteria	Actinobacteria	Actinobacteria
Otu001270	0.000179522	7.6221e-05	7.14337e-05	3.81483e-05	5.45822e-05	0.000202041	0	Unclassified
Otu001271	0.000179522	0	2.38112e-05	9.53707e-05	5.45822e-05	0	6.57376e-05	Bacteria	Acidobacteria	Acidobacteria
Otu001272	5.98408e-05	7.6221e-05	0.000142867	0.000114445	0	0	6.57376e-05	Bacteria	Acidobacteria	Acidobacteria
Otu001273	2.99204e-05	1.90552e-05	0	0	0	0	0	Bacteria	Actinobacteria	Acidimicrobiia
Otu001274	5.98408e-05	9.52762e-05	2.38112e-05	5.72224e-05	0.000136455	0.000202041	3.28688e-05	Bacteria	Firmicutes	Clostridia
Otu001275	0	7.6221e-05	0	0.000209816	0.000272911	5.05102e-05	0.000197213	Bacteria	Bacteroidetes	Sphingobacteriia
Otu001276	5.98408e-05	5.71657e-05	2.38112e-05	5.72224e-05	0.000218329	0.000252551	0.000230082	Bacteria	Planctomycetes	Phycisphaerae
Otu001277	0.000209443	0.000438271	0.000119056	9.53707e-05	0.00024562	0	6.57376e-05	Bacteria	Firmicutes	Erysipelotrichia
Otu001278	0	1.90552e-05	2.38112e-05	3.81483e-05	0.000218329	5.05102e-05	6.57376e-05	Bacteria	Proteobacteria	Deltaproteobacteria
Otu001279	2.99204e-05	7.6221e-05	4.76224e-05	1.90741e-05	5.45822e-05	5.05102e-05	0	Bacteria	Bacteroidetes	Sphingobacteriia
Otu001280	0	1.90552e-05	0.00019049	0.000190741	0.000136455	5.05102e-05	0.000197213	Bacteria	Bacteroidetes	Cytophagia
Otu001281	0	3.81105e-05	4.76224e-05	3.81483e-05	0.000300202	0	0.000723113	Bacteria	Bacteroidetes	Sphingobacteriia
Otu001282	0.000269284	0.000133387	0.000452413	9.53707e-05	0.000191038	0.000252551	0.000131475	Bacteria	Planctomycetes	Phycisphaerae
Otu001283	0	3.81105e-05	0	0	0	5.05102e-05	0	Bacteria	Acidobacteria	Acidobacteria
Otu001284	2.99204e-05	0.000114331	4.76224e-05	0.000152593	5.45822e-05	5.05102e-05	0	Bacteria	Firmicutes	Bacilli
Otu001285	2.99204e-05	0	7.14337e-05	3.81483e-05	0	0	0	Bacteria	Acidobacteria	Acidobacteria
Otu001286	5.98408e-05	0.000228663	0.000238112	0	0.000109164	0.000353571	0.000295819	Bacteria	Planctomycetes	Pla4_lineage
Otu001287	0.000119682	0.000209608	2.38112e-05	7.62966e-05	2.72911e-05	5.05102e-05	0.000755982	Bacteria	Planctomycetes	Planctomycetacia
Otu001288	2.99204e-05	7.6221e-05	7.14337e-05	3.81483e-05	8.18733e-05	0.00015153	3.28688e-05	Bacteria	Firmicutes	Bacilli
Otu001289	0.000239363	0.000285829	0.000142867	0	0.000109164	0.00015153	6.57376e-05	Unclassified	unclassified	unclassified
Otu001290	0	0.000323939	7.14337e-05	7.62966e-05	0.000272911	0	9.86064e-05	Bacteria	Proteobacteria	Betaproteobacteria
Otu001291	5.98408e-05	7.6221e-05	4.76224e-05	7.62966e-05	0.000109164	0.000202041	0.000164344	Bacteria	Proteobacteria	Deltaproteobacteria
Otu001292	2.99204e-05	1.90552e-05	0.000428602	3.81483e-05	2.72911e-05	0.000202041	0.000164344	Bacteria	Planctomycetes	OM190
Otu001293	8.97612e-05	1.90552e-05	4.76224e-05	0	0.000163747	5.05102e-05	0.000164344	Bacteria	Planctomycetes	Phycisphaerae
Otu001294	0	0	0	1.90741e-05	5.45822e-05	0	0	Bacteria	Actinobacteria	Acidimicrobiia
Otu001295	2.99204e-05	5.71657e-05	7.14337e-05	0.000133519	0.000163747	0	3.28688e-05	Bacteria	Actinobacteria	Thermoleophilia
Otu001296	0	0	0	0	0	0	0	Bacteria	Bacteroidetes	Cytophagia
Otu001297	5.98408e-05	5.71657e-05	0.000642903	0.000152593	0.000109164	0.00010102	9.86064e-05	Unclassified	unclassified	unclassified
Otu001298	0	0	0	0	0	0	0	Bacteria	Proteobacteria	Gammaproteobacteria
Otu001299	2.99204e-05	5.71657e-05	9.52449e-05	1.90741e-05	0	0	0	Bacteria	Actinobacteria	Acidimicrobiia
Otu001300	5.98408e-05	0.000114331	0.00019049	1.90741e-05	2.72911e-05	5.05102e-05	3.28688e-05	Bacteria	Planctomycetes	Planctomycetacia
Otu001301	0.000209443	3.81105e-05	2.38112e-05	0	5.45822e-05	5.05102e-05	9.86064e-05	Bacteria	Bacteroidetes	Sphingobacteriia
Otu001302	0.000329125	5.71657e-05	0.000500036	7.62966e-05	0.000163747	5.05102e-05	0	Bacteria	Proteobacteria	Deltaproteobacteria
Otu001303	0	3.81105e-05	0	0	0	5.05102e-05	0	Bacteria	Acidobacteria	Acidobacteria
Otu001304	5.98408e-05	0.000209608	0.000261923	5.72224e-05	0.000109164	0	0.00026295	Bacteria	Chlorobi	Chlorobia
Otu001305	8.97612e-05	0.000171497	9.52449e-05	9.53707e-05	0	5.05102e-05	9.86064e-05	Bacteria	Acidobacteria	Acidobacteria
Otu001306	0	0	0	0	0	0	0	Bacteria	Proteobacteria	Alphaproteobacteria
Otu001307	0	5.71657e-05	0	3.81483e-05	0	0	0	Bacteria	Proteobacteria	Alphaproteobacteria
Otu001308	0	0.000190552	9.52449e-05	1.90741e-05	5.45822e-05	0.000303061	3.28688e-05	Bacteria	Acidobacteria	Acidobacteria
Otu001309	0	0	0	0.000515002	0	0	0	Bacteria	BD1-5
Otu001310	0	1.90552e-05	4.76224e-05	0.000495928	0.000136455	5.05102e-05	3.28688e-05	Bacteria	Proteobacteria	Deltaproteobacteria
Otu001311	0	0	2.38112e-05	0	8.18733e-05	5.05102e-05	0	Bacteria	Proteobacteria	Gammaproteobacteria
Otu001312	2.99204e-05	7.6221e-05	9.52449e-05	0.000114445	0	5.05102e-05	0	Bacteria	Actinobacteria	Thermoleophilia
Otu001313	0	9.52762e-05	0.000166679	0	2.72911e-05	0.000252551	0.000164344	Bacteria	Proteobacteria	Betaproteobacteria
Otu001314	0	1.90552e-05	0	3.81483e-05	0	0	0	Bacteria	Bacteroidetes	Sphingobacteriia
Otu001315	0.000179522	9.52762e-05	0.000119056	3.81483e-05	2.72911e-05	0.00015153	3.28688e-05	Bacteria	Actinobacteria	Acidimicrobiia
Otu001316	0	7.6221e-05	0.000238112	1.90741e-05	0	0	3.28688e-05	Unclassified	unclassified	unclassified
Otu001317	0	0	0	1.90741e-05	2.72911e-05	0	0	Bacteria	Proteobacteria	Gammaproteobacteria
Otu001318	0	0	0	0	0	0	0	Bacteria	Bacteroidetes	Sphingobacteriia
Otu001319	0	3.81105e-05	0	0	0	5.05102e-05	0	Bacteria	Actinobacteria	Actinobacteria
Otu001320	0.000119682	5.71657e-05	0.000119056	9.53707e-05	0	5.05102e-05	6.57376e-05	Bacteria	Proteobacteria	Gammaproteobacteria
Otu001321	0.000329125	9.52762e-05	0.000214301	3.81483e-05	8.18733e-05	5.05102e-05	0.000197213	Unclassified
Otu001322	0	1.90552e-05	0	0	0.000191038	0	0	Bacteria	Bacteroidetes	Sphingobacteriia
Otu001323	0	0	0	0	0	0	0	Bacteria	Bacteroidetes	Cytophagia
Otu001324	0	0	0	0	0	0	0	Bacteria	Proteobacteria	Alphaproteobacteria
Otu001325	0	1.90552e-05	0	3.81483e-05	0	0.00010102	3.28688e-05	Bacteria	Chloroflexi	TK10
Otu001326	0	7.6221e-05	0	1.90741e-05	2.72911e-05	0	0	Bacteria	Actinobacteria	Actinobacteria
Otu001327	5.98408e-05	9.52762e-05	4.76224e-05	3.81483e-05	0.000136455	0.00015153	0.000295819	Bacteria	Acidobacteria	Acidobacteria
Otu001328	0	5.71657e-05	0	3.81483e-05	8.18733e-05	0.000252551	3.28688e-05	Bacteria	Verrucomicrobia	Spartobacteria
Otu001329	0	1.90552e-05	4.76224e-05	3.81483e-05	0.000191038	0	0	Bacteria	Proteobacteria	Alphaproteobacteria
Otu001330	0	9.52762e-05	7.14337e-05	7.62966e-05	0.000191038	0.00010102	0.000164344	Bacteria	Proteobacteria	Alphaproteobacteria
Otu001331	0	0	7.14337e-05	0.00032426	0	5.05102e-05	3.28688e-05	Bacteria	Bacteroidetes	Cytophagia
Otu001332	2.99204e-05	5.71657e-05	0	1.90741e-05	0.000191038	5.05102e-05	9.86064e-05	Bacteria	Bacteroidetes	Sphingobacteriia
Otu001333	0.000119682	9.52762e-05	0	0	8.18733e-05	0	0.000131475	Bacteria	Bacteroidetes	Sphingobacteriia
Otu001334	8.97612e-05	0	4.76224e-05	0	2.72911e-05	0	3.28688e-05	Unclassified
Otu001335	8.97612e-05	0.000304884	0.000904827	0	0	0.00010102	0.000131475	Bacteria	Planctomycetes	OM190
Otu001336	0	0	0	0	5.45822e-05	0	0	Bacteria	Proteobacteria	Alphaproteobacteria
Otu001337	0.000179522	5.71657e-05	0	0	8.18733e-05	0.00015153	3.28688e-05	Bacteria	Acidobacteria	Acidobacteria
Otu001338	0	0	0	0	0	0	0	Bacteria	Proteobacteria	Alphaproteobacteria
Otu001339	0.000179522	0	0.000285735	7.62966e-05	5.45822e-05	0	6.57376e-05	Bacteria	Planctomycetes	Planctomycetacia
Otu001340	0	0.000114331	0.000142867	0.000114445	5.45822e-05	0.000606122	0	Bacteria	Bacteroidetes	Sphingobacteriia
Otu001341	0	3.81105e-05	0.000166679	7.62966e-05	0.000109164	0	6.57376e-05	Bacteria	Gemmatimonadetes	Gemmatimonadetes
Otu001342	0	1.90552e-05	0.000214301	0.000209816	0	0.00015153	6.57376e-05	Bacteria	Chloroflexi	JG30-KF-CM66
Otu001343	0	1.90552e-05	2.38112e-05	7.62966e-05	0	5.05102e-05	0	Bacteria	Proteobacteria	Deltaproteobacteria
Otu001344	0	0	4.76224e-05	0.000133519	5.45822e-05	0	0	Bacteria	Actinobacteria	Acidimicrobiia
Otu001345	0	3.81105e-05	0	0	2.72911e-05	0.00010102	0	Bacteria	Acidobacteria	Acidobacteria
Otu001346	2.99204e-05	1.90552e-05	0	1.90741e-05	2.72911e-05	0.00010102	0	Bacteria	Firmicutes	Clostridia
Otu001347	5.98408e-05	0.000152442	0.000142867	1.90741e-05	5.45822e-05	0.000202041	3.28688e-05	Bacteria	Chloroflexi	Anaerolineae
Otu001348	5.98408e-05	0.000114331	4.76224e-05	0.000209816	5.45822e-05	5.05102e-05	0	Bacteria	Planctomycetes	Phycisphaerae
Otu001349	5.98408e-05	9.52762e-05	2.38112e-05	5.72224e-05	5.45822e-05	0.00010102	6.57376e-05	Bacteria	Planctomycetes
Otu001350	5.98408e-05	3.81105e-05	0.000142867	3.81483e-05	2.72911e-05	0.000202041	6.57376e-05	Bacteria	Actinobacteria	Acidimicrobiia
Otu001351	0.000149602	1.90552e-05	0.000166679	5.72224e-05	0.000327493	0.00015153	0	Unclassified
Otu001352	5.98408e-05	0.000457326	0.000166679	1.90741e-05	5.45822e-05	0.000252551	0.000164344	Bacteria	Proteobacteria	Alphaproteobacteria
Otu001353	0.000119682	0.000133387	4.76224e-05	5.72224e-05	0.000272911	5.05102e-05	3.28688e-05	Bacteria	Chlamydiae	Chlamydiae
Otu001354	0	1.90552e-05	7.14337e-05	9.53707e-05	0.000191038	0	9.86064e-05	Bacteria	Actinobacteria	Thermoleophilia
Otu001355	0.000179522	7.6221e-05	4.76224e-05	3.81483e-05	0	0	0	Bacteria	Actinobacteria	Thermoleophilia
Otu001356	0.000209443	1.90552e-05	0	1.90741e-05	5.45822e-05	0.000454591	9.86064e-05	Bacteria	Planctomycetes	Phycisphaerae
Otu001357	0	0	2.38112e-05	0	0	0.000202041	0	Bacteria	Proteobacteria	Gammaproteobacteria
Otu001358	0	0	4.76224e-05	0.000133519	5.45822e-05	0	6.57376e-05	Bacteria	Actinobacteria	Acidimicrobiia
Otu001359	0	0	0	0	0	0.00010102	0	Bacteria	Nitrospirae	Nitrospira
Otu001360	0	0	0	0	0	0	0	Bacteria	Proteobacteria	Alphaproteobacteria
Otu001361	2.99204e-05	0	9.52449e-05	0.000152593	5.45822e-05	0	6.57376e-05	Bacteria	Planctomycetes	Phycisphaerae
Otu001362	0	3.81105e-05	2.38112e-05	3.81483e-05	8.18733e-05	0.000252551	0.000131475	Bacteria	Proteobacteria	Betaproteobacteria
Otu001363	0	1.90552e-05	4.76224e-05	5.72224e-05	0	0	0	Unclassified
Otu001364	0	0	0	3.81483e-05	2.72911e-05	0	3.28688e-05	Bacteria	Planctomycetes	Planctomycetacia
Otu001365	0	0	0	0	0	0	0	Bacteria	Planctomycetes	Planctomycetacia
Otu001366	0	0	0	3.81483e-05	5.45822e-05	0	0	Bacteria	Bacteroidetes	Sphingobacteriia
Otu001367	2.99204e-05	0	2.38112e-05	0	5.45822e-05	5.05102e-05	0	Bacteria	Planctomycetes	Phycisphaerae
Otu001368	2.99204e-05	5.71657e-05	7.14337e-05	9.53707e-05	0	0	0	Bacteria	Actinobacteria	Acidimicrobiia
Otu001369	0	0	0	0	0	5.05102e-05	0	Bacteria	Cyanobacteria	Chloroplast
Otu001370	0	0	2.38112e-05	5.72224e-05	0	0	0	Bacteria	Actinobacteria	Actinobacteria
Otu001371	0	0	0	0	5.45822e-05	0	3.28688e-05	Bacteria	Proteobacteria	Gammaproteobacteria
Otu001372	5.98408e-05	1.90552e-05	4.76224e-05	0	2.72911e-05	5.05102e-05	6.57376e-05	Bacteria	Proteobacteria	Deltaproteobacteria
Otu001373	0	3.81105e-05	2.38112e-05	9.53707e-05	0	0	0	Bacteria	Planctomycetes	Planctomycetacia
Otu001374	2.99204e-05	0.000133387	4.76224e-05	0	0	0.00015153	0	Bacteria	Planctomycetes	Planctomycetacia
Otu001375	8.97612e-05	5.71657e-05	7.14337e-05	1.90741e-05	0	5.05102e-05	6.57376e-05	Bacteria	Proteobacteria	Alphaproteobacteria
Otu001376	0	0	7.14337e-05	3.81483e-05	0	5.05102e-05	0	Bacteria	Gemmatimonadetes	Gemmatimonadetes
Otu001377	0	5.71657e-05	0	9.53707e-05	5.45822e-05	0	3.28688e-05	Bacteria	Actinobacteria	Actinobacteria
Otu001378	0	5.71657e-05	2.38112e-05	1.90741e-05	2.72911e-05	0.00015153	0	Bacteria	Planctomycetes	OM190
Otu001379	5.98408e-05	0.000133387	4.76224e-05	0	0.000163747	5.05102e-05	3.28688e-05	Bacteria	Bacteroidetes	Sphingobacteriia
Otu001380	2.99204e-05	0.000114331	7.14337e-05	0.000114445	0	0	3.28688e-05	Bacteria	Planctomycetes	Planctomycetacia
Otu001381	5.98408e-05	7.6221e-05	9.52449e-05	0	0.000163747	0.00015153	9.86064e-05	Unclassified
Otu001382	0	0	0	0	0	0	0	Bacteria	Proteobacteria	Alphaproteobacteria
Otu001383	8.97612e-05	3.81105e-05	2.38112e-05	1.90741e-05	0.000163747	5.05102e-05	0.000131475	Bacteria	Actinobacteria	Thermoleophilia
Otu001384	0.000119682	0	9.52449e-05	0.000171667	0	0	9.86064e-05	Bacteria	Acidobacteria	Acidobacteria
Otu001385	0	1.90552e-05	9.52449e-05	7.62966e-05	0.000136455	0	0.000131475	Unclassified
Otu001386	0	0	0.000261923	0.00032426	8.18733e-05	0.00010102	0.000197213	Bacteria	Planctomycetes	Pla4_lineage
Otu001387	0	1.90552e-05	0	0	5.45822e-05	0	0	Bacteria	Proteobacteria	Alphaproteobacteria
Otu001388	2.99204e-05	3.81105e-05	0	0	0.000191038	0	9.86064e-05	Bacteria	Bacteroidetes	Sphingobacteriia
Otu001389	8.97612e-05	0.000152442	9.52449e-05	1.90741e-05	0.000163747	0.000454591	0.000164344	Unclassified	unclassified	unclassified
Otu001390	0	0	2.38112e-05	1.90741e-05	5.45822e-05	0	6.57376e-05	Bacteria	Bacteroidetes	Sphingobacteriia
Otu001391	0	0	0	0	0	0	0	Bacteria	Planctomycetes	Phycisphaerae
Otu001392	5.98408e-05	7.6221e-05	7.14337e-05	0	0.000136455	0.00010102	9.86064e-05	Bacteria	Gemmatimonadetes	Gemmatimonadetes
Otu001393	0.000119682	0.000114331	9.52449e-05	5.72224e-05	2.72911e-05	0	3.28688e-05	Bacteria	Proteobacteria	Deltaproteobacteria
Otu001394	2.99204e-05	3.81105e-05	4.76224e-05	3.81483e-05	0	0.00015153	3.28688e-05	Bacteria	Actinobacteria	Acidimicrobiia
Otu001395	0	9.52762e-05	2.38112e-05	5.72224e-05	5.45822e-05	5.05102e-05	6.57376e-05	Bacteria	Actinobacteria	Thermoleophilia
Otu001396	0	0	0	3.81483e-05	2.72911e-05	0.00015153	3.28688e-05	Bacteria	Proteobacteria	Gammaproteobacteria
Otu001397	0	0	0	1.90741e-05	0	0	0	Bacteria	Planctomycetes	Planctomycetacia
Otu001398	0	0	0.000238112	0.000629447	2.72911e-05	0	0	Bacteria	Verrucomicrobia	Opitutae
Otu001399	5.98408e-05	3.81105e-05	9.52449e-05	0.000209816	0.000191038	0.00010102	0.00026295	Unclassified
Otu001400	0	9.52762e-05	7.14337e-05	3.81483e-05	0	0.00010102	0	Bacteria	Candidate_division_WS3
Otu001401	0.000119682	1.90552e-05	0.000214301	0	0.000136455	0.00010102	0.000197213	Bacteria	Bacteroidetes	Cytophagia
Otu001402	8.97612e-05	1.90552e-05	0.00019049	0.000610373	0.000109164	0	3.28688e-05	Bacteria	Proteobacteria	Deltaproteobacteria
Otu001403	5.98408e-05	0.000266773	7.14337e-05	0	5.45822e-05	0.000202041	6.57376e-05	Bacteria	Actinobacteria	Thermoleophilia
Otu001404	0	0	2.38112e-05	0	0	0	3.28688e-05	Bacteria	Chlamydiae	Chlamydiae
Otu001405	8.97612e-05	1.90552e-05	0.000119056	0.000114445	5.45822e-05	0.00010102	6.57376e-05	Bacteria	Proteobacteria	Deltaproteobacteria
Otu001406	2.99204e-05	0	4.76224e-05	5.72224e-05	2.72911e-05	0.00010102	6.57376e-05	Bacteria	Proteobacteria	Deltaproteobacteria
Otu001407	2.99204e-05	1.90552e-05	0	0	8.18733e-05	5.05102e-05	0	Bacteria	Acidobacteria	Acidobacteria
Otu001408	0	0	0.000333357	5.72224e-05	2.72911e-05	0	3.28688e-05	Bacteria	Acidobacteria	Acidobacteria
Otu001409	0.000149602	1.90552e-05	7.14337e-05	5.72224e-05	0	0	0	Bacteria	Actinobacteria	Actinobacteria
Otu001410	0.000179522	5.71657e-05	9.52449e-05	5.72224e-05	2.72911e-05	5.05102e-05	0	Bacteria	Proteobacteria	Alphaproteobacteria
Otu001411	2.99204e-05	3.81105e-05	7.14337e-05	5.72224e-05	5.45822e-05	0.00015153	3.28688e-05	Bacteria	Firmicutes	OPB54
Otu001412	0	0	0	1.90741e-05	0	0	0	Bacteria	Proteobacteria	Betaproteobacteria
Otu001413	0	0	0	0	0	0	0	Bacteria	Bacteroidetes	Sphingobacteriia
Otu001414	0.000209443	0	0	0.000171667	2.72911e-05	5.05102e-05	0.000328688	Bacteria	Proteobacteria	Deltaproteobacteria
Otu001415	0	0.000323939	0.000166679	0	8.18733e-05	0.00015153	0.000230082	Unclassified
Otu001416	0	1.90552e-05	9.52449e-05	5.72224e-05	0.000136455	5.05102e-05	3.28688e-05	Bacteria	Proteobacteria	Gammaproteobacteria
Otu001417	0.000329125	7.6221e-05	0.000142867	1.90741e-05	8.18733e-05	0.00015153	9.86064e-05	Unclassified
Otu001418	0	0	4.76224e-05	0.000152593	0.00024562	0.000202041	0	Bacteria	Bacteroidetes	Cytophagia
Otu001419	0.000149602	7.6221e-05	2.38112e-05	1.90741e-05	2.72911e-05	0	0	Bacteria	Proteobacteria	Deltaproteobacteria
Otu001420	5.98408e-05	9.52762e-05	4.76224e-05	0.000171667	0	5.05102e-05	6.57376e-05	Bacteria
Otu001421	0.000299204	0	0.00019049	0.000190741	8.18733e-05	5.05102e-05	0.000197213	Bacteria	Proteobacteria	Alphaproteobacteria
Otu001422	0	0	0	3.81483e-05	0	0	0	Bacteria	Planctomycetes	Planctomycetacia
Otu001423	8.97612e-05	7.6221e-05	7.14337e-05	0	0.000109164	0.000202041	3.28688e-05	Bacteria	Planctomycetes	Phycisphaerae
Otu001424	0	3.81105e-05	4.76224e-05	3.81483e-05	0	0.00010102	0	Bacteria	Cyanobacteria	ML635J-21
Otu001425	0	0	0	0	0	0	0	Bacteria	Acidobacteria	Acidobacteria
Otu001426	0.000209443	0	0.000285735	0.000152593	2.72911e-05	0	0	Bacteria	Verrucomicrobia	OPB35_soil_group
Otu001427	0	0	2.38112e-05	5.72224e-05	2.72911e-05	0	0	Bacteria	Actinobacteria	Acidimicrobiia
Otu001428	5.98408e-05	3.81105e-05	4.76224e-05	0	8.18733e-05	5.05102e-05	6.57376e-05	Bacteria	Bacteroidetes	Cytophagia
Otu001429	8.97612e-05	3.81105e-05	4.76224e-05	0	0.000163747	0	0.000328688	Bacteria	Proteobacteria	Betaproteobacteria
Otu001430	0	0	0	3.81483e-05	0	0	0	Bacteria	Actinobacteria	Acidimicrobiia
Otu001431	0	0	9.52449e-05	0.000133519	2.72911e-05	0	3.28688e-05	Unclassified
Otu001432	8.97612e-05	0.000171497	0	3.81483e-05	0.000163747	0	6.57376e-05	Bacteria	Planctomycetes	Phycisphaerae
Otu001433	2.99204e-05	1.90552e-05	2.38112e-05	7.62966e-05	0	0	0	Bacteria	Proteobacteria	Deltaproteobacteria
Otu001434	0.000359045	9.52762e-05	7.14337e-05	0.000133519	0	0.000252551	6.57376e-05	Unclassified
Otu001435	0.000119682	1.90552e-05	2.38112e-05	3.81483e-05	0	0.00010102	0	Bacteria	Planctomycetes	Planctomycetacia
Otu001436	2.99204e-05	3.81105e-05	4.76224e-05	9.53707e-05	0	5.05102e-05	0	Bacteria	Planctomycetes	Planctomycetacia
Otu001437	2.99204e-05	9.52762e-05	4.76224e-05	5.72224e-05	5.45822e-05	0.00010102	0.000164344	Bacteria	Chloroflexi	unclassified
Otu001438	2.99204e-05	9.52762e-05	0	0	8.18733e-05	0.00010102	0	Bacteria	Proteobacteria	Betaproteobacteria
Otu001439	0	1.90552e-05	4.76224e-05	0.000152593	0	0	3.28688e-05	Bacteria	Proteobacteria	Deltaproteobacteria
Otu001440	0.000119682	7.6221e-05	4.76224e-05	7.62966e-05	5.45822e-05	5.05102e-05	0.000164344	Unclassified
Otu001441	0	0	9.52449e-05	7.62966e-05	2.72911e-05	0	0	Bacteria	Acidobacteria	Acidobacteria
Otu001442	0.000119682	0	2.38112e-05	7.62966e-05	0.000109164	0	0.00026295	Bacteria	Planctomycetes	Phycisphaerae
Otu001443	0	0	0	0	0	5.05102e-05	9.86064e-05	Bacteria	Proteobacteria	Deltaproteobacteria
Otu001444	0	0	0	3.81483e-05	0	0	0.000493032	Bacteria	Bacteroidetes	Cytophagia
Otu001445	0	0	7.14337e-05	3.81483e-05	0	0	0	Bacteria	Proteobacteria	Gammaproteobacteria
Otu001446	5.98408e-05	0.000114331	0.000119056	5.72224e-05	2.72911e-05	0	0.000131475	Bacteria	Candidate_division_WS3
Otu001447	2.99204e-05	3.81105e-05	2.38112e-05	0	0.000136455	0.00015153	9.86064e-05	Unclassified
Otu001448	0.000119682	1.90552e-05	9.52449e-05	5.72224e-05	2.72911e-05	5.05102e-05	6.57376e-05	Bacteria	Proteobacteria	Alphaproteobacteria
Otu001449	0	0	4.76224e-05	0	0	0	0	Bacteria	Proteobacteria	Alphaproteobacteria
Otu001450	0	9.52762e-05	4.76224e-05	1.90741e-05	5.45822e-05	0.000454591	3.28688e-05	Bacteria	Actinobacteria	Acidimicrobiia
Otu001451	5.98408e-05	1.90552e-05	0.000690526	1.90741e-05	0.000109164	0	0	Bacteria	Acidobacteria	Acidobacteria
Otu001452	0.000119682	0	0.000142867	0.000114445	5.45822e-05	0	0.000295819	Bacteria	Proteobacteria	Alphaproteobacteria
Otu001453	0	0	0	0	0	0	0	Bacteria	Bacteroidetes	Flavobacteriia
Otu001454	0.000149602	5.71657e-05	0.000238112	0	0.000109164	0	0	Bacteria	Planctomycetes	Planctomycetacia
Otu001455	0.000209443	0.000152442	0.000261923	1.90741e-05	0	5.05102e-05	3.28688e-05	Bacteria	Chloroflexi	uncultured
Otu001456	0	0.000114331	2.38112e-05	0.000171667	5.45822e-05	0	0.000131475	Bacteria	Verrucomicrobia	OPB35_soil_group
Otu001457	5.98408e-05	0	0.000261923	0.00032426	5.45822e-05	0.00015153	0	Bacteria	Verrucomicrobia	OPB35_soil_group
Otu001458	0.000418886	0	0	5.72224e-05	2.72911e-05	0.00010102	0	Bacteria	Candidate_division_WS3
Otu001459	5.98408e-05	1.90552e-05	2.38112e-05	0	2.72911e-05	0	0	Unclassified
Otu001460	2.99204e-05	3.81105e-05	9.52449e-05	5.72224e-05	0.000191038	5.05102e-05	6.57376e-05	Bacteria	Bacteroidetes	Sphingobacteriia
Otu001461	2.99204e-05	9.52762e-05	4.76224e-05	0.000152593	2.72911e-05	0.000202041	0	Bacteria	Firmicutes	Clostridia
Otu001462	2.99204e-05	3.81105e-05	4.76224e-05	0.00022889	0.000109164	0.00010102	0	Unclassified
Otu001463	8.97612e-05	0.000152442	7.14337e-05	0	5.45822e-05	0.00015153	9.86064e-05	Unclassified	unclassified	unclassified
Otu001464	2.99204e-05	9.52762e-05	0	3.81483e-05	0.000109164	0	0	Bacteria	Actinobacteria	Actinobacteria
Otu001465	2.99204e-05	3.81105e-05	7.14337e-05	5.72224e-05	0.000191038	0	3.28688e-05	Bacteria	Proteobacteria	Betaproteobacteria
Otu001466	2.99204e-05	1.90552e-05	0.000214301	0	0	0	0.000131475	Bacteria	Proteobacteria	Deltaproteobacteria
Otu001467	2.99204e-05	5.71657e-05	7.14337e-05	5.72224e-05	8.18733e-05	0.00015153	9.86064e-05	Bacteria	Verrucomicrobia	Spartobacteria
Otu001468	5.98408e-05	1.90552e-05	0.000166679	0.000114445	2.72911e-05	0	9.86064e-05	Unclassified
Otu001469	0	3.81105e-05	7.14337e-05	5.72224e-05	2.72911e-05	0	0	Bacteria	Proteobacteria	Betaproteobacteria
Otu001470	8.97612e-05	0	0	0.000190741	0	0	6.57376e-05	Bacteria	Bacteroidetes	Sphingobacteriia
Otu001471	5.98408e-05	0	0.000166679	0.000171667	5.45822e-05	0	6.57376e-05	Bacteria	Acidobacteria	Acidobacteria
Otu001472	8.97612e-05	0.000171497	0	0	0	0.000353571	0	Bacteria	Acidobacteria	Holophagae
Otu001473	0	1.90552e-05	0.000261923	3.81483e-05	8.18733e-05	5.05102e-05	3.28688e-05	Bacteria	Planctomycetes	Phycisphaerae
Otu001474	8.97612e-05	9.52762e-05	0.000476224	3.81483e-05	2.72911e-05	0.00015153	0.000197213	Bacteria	Proteobacteria	Deltaproteobacteria
Otu001475	0.000209443	0.000114331	0.000142867	7.62966e-05	0.000109164	5.05102e-05	0.00026295	Unclassified	unclassified	unclassified
Otu001476	0	0.000114331	0	3.81483e-05	5.45822e-05	5.05102e-05	3.28688e-05	Bacteria	Proteobacteria	Gammaproteobacteria
Otu001477	5.98408e-05	0	4.76224e-05	1.90741e-05	0	0.00015153	0	Bacteria	Actinobacteria	MB-A2-108
Otu001478	8.97612e-05	9.52762e-05	0.000119056	9.53707e-05	0.000218329	5.05102e-05	9.86064e-05	Bacteria	Actinobacteria	Thermoleophilia
Otu001479	2.99204e-05	1.90552e-05	2.38112e-05	1.90741e-05	0	0	0	Bacteria	Planctomycetes	Planctomycetacia
Otu001480	0.000119682	9.52762e-05	2.38112e-05	0.000114445	0	0	3.28688e-05	Bacteria	Proteobacteria	Deltaproteobacteria
Otu001481	0	0	0	0	2.72911e-05	5.05102e-05	0	Bacteria	Proteobacteria	Alphaproteobacteria
Otu001482	2.99204e-05	0.000114331	7.14337e-05	9.53707e-05	2.72911e-05	5.05102e-05	0.000197213	Bacteria	Acidobacteria	Acidobacteria
Otu001483	2.99204e-05	3.81105e-05	2.38112e-05	0.000152593	2.72911e-05	0	3.28688e-05	Unclassified	unclassified	unclassified
Otu001484	0	3.81105e-05	7.14337e-05	0	0	0.00015153	0	Bacteria	Proteobacteria	Deltaproteobacteria
Otu001485	0	7.6221e-05	2.38112e-05	0	2.72911e-05	5.05102e-05	9.86064e-05	Bacteria	Proteobacteria	Alphaproteobacteria
Otu001486	0.000119682	0.000133387	7.14337e-05	9.53707e-05	2.72911e-05	0.00010102	3.28688e-05	Bacteria	Planctomycetes	Planctomycetacia
Otu001487	2.99204e-05	3.81105e-05	0	5.72224e-05	0.000109164	0.00015153	0	Bacteria	Actinobacteria	Thermoleophilia
Otu001488	5.98408e-05	3.81105e-05	0	3.81483e-05	2.72911e-05	0.00010102	0	Bacteria	Acidobacteria	Acidobacteria
Otu001489	2.99204e-05	0	2.38112e-05	5.72224e-05	2.72911e-05	5.05102e-05	0	Bacteria	Planctomycetes	Planctomycetacia
Otu001490	0	0	0	1.90741e-05	0	0	0	Bacteria	Verrucomicrobia	Spartobacteria
Otu001491	0.000299204	0.000266773	9.52449e-05	1.90741e-05	8.18733e-05	0	6.57376e-05	Unclassified
Otu001492	0	5.71657e-05	2.38112e-05	0	5.45822e-05	0	9.86064e-05	Bacteria	Actinobacteria	Actinobacteria
Otu001493	2.99204e-05	3.81105e-05	2.38112e-05	3.81483e-05	0	0	3.28688e-05	Bacteria	Proteobacteria	Deltaproteobacteria
Otu001494	2.99204e-05	0	2.38112e-05	0.000152593	0	0	3.28688e-05	Bacteria	Elusimicrobia	Elusimicrobia
Otu001495	0	0	2.38112e-05	0.000114445	5.45822e-05	0.00010102	0	Bacteria	Bacteroidetes	Sphingobacteriia
Otu001496	5.98408e-05	1.90552e-05	7.14337e-05	1.90741e-05	0	5.05102e-05	0	Bacteria	Acidobacteria	Acidobacteria
Otu001497	0	0	0	1.90741e-05	0	5.05102e-05	0	Bacteria	Proteobacteria	Alphaproteobacteria
Otu001498	8.97612e-05	1.90552e-05	0.000119056	3.81483e-05	0	0	6.57376e-05	Bacteria	Proteobacteria	Deltaproteobacteria
Otu001499	0	1.90552e-05	0.000261923	0	0.000327493	0.000202041	0.000295819	Unclassified
Otu001500	5.98408e-05	1.90552e-05	0	0.000286112	0	0	9.86064e-05	Bacteria	Acidobacteria	Acidobacteria
Otu001501	0	3.81105e-05	2.38112e-05	1.90741e-05	2.72911e-05	0.00015153	3.28688e-05	Bacteria	Proteobacteria	Alphaproteobacteria
Otu001502	0.000149602	0.000114331	0.000119056	0	2.72911e-05	5.05102e-05	3.28688e-05	Bacteria	Gemmatimonadetes	Gemmatimonadetes
Otu001503	5.98408e-05	7.6221e-05	7.14337e-05	9.53707e-05	0	0.00015153	0	Bacteria	Planctomycetes	Planctomycetacia
Otu001504	5.98408e-05	1.90552e-05	0	1.90741e-05	0.000136455	0	0.000328688	Bacteria	Elusimicrobia	Elusimicrobia
Otu001505	2.99204e-05	1.90552e-05	0	7.62966e-05	0	5.05102e-05	6.57376e-05	Bacteria	Acidobacteria	Acidobacteria
Otu001506	5.98408e-05	3.81105e-05	0.000238112	0.000171667	8.18733e-05	5.05102e-05	0.000197213	Bacteria	Proteobacteria	Alphaproteobacteria
Otu001507	0	0	2.38112e-05	0	2.72911e-05	0	0	Bacteria	Bacteroidetes	Sphingobacteriia
Otu001508	2.99204e-05	5.71657e-05	0.000214301	0.000267038	2.72911e-05	0	0.000131475	Bacteria	Acidobacteria	Acidobacteria
Otu001509	0.000149602	0.000114331	0.000214301	0.00032426	0	0	0	Unclassified	unclassified	unclassified
Otu001510	0	0	2.38112e-05	1.90741e-05	2.72911e-05	5.05102e-05	0	Bacteria	Proteobacteria	Deltaproteobacteria
Otu001511	2.99204e-05	0	4.76224e-05	0	0	0	0	Bacteria	Proteobacteria	Gammaproteobacteria
Otu001512	8.97612e-05	3.81105e-05	7.14337e-05	1.90741e-05	2.72911e-05	0.000252551	0.000131475	Bacteria	Actinobacteria	Acidimicrobiia
Otu001513	0	0	0.000142867	0.000343335	5.45822e-05	0	0	Bacteria	Planctomycetes	Phycisphaerae
Otu001514	2.99204e-05	3.81105e-05	2.38112e-05	5.72224e-05	0	0.00015153	0.000164344	Unclassified	unclassified	unclassified
Otu001515	0.000119682	5.71657e-05	7.14337e-05	1.90741e-05	0.00024562	5.05102e-05	0	Bacteria	Armatimonadetes
Otu001516	0	1.90552e-05	0	0	0	0	0	Bacteria	Proteobacteria	Alphaproteobacteria
Otu001517	5.98408e-05	3.81105e-05	9.52449e-05	1.90741e-05	5.45822e-05	5.05102e-05	0	Bacteria	Actinobacteria	Actinobacteria
Otu001518	0	0.000114331	4.76224e-05	7.62966e-05	0.000136455	0.000252551	6.57376e-05	Bacteria	Proteobacteria	Betaproteobacteria
Otu001519	2.99204e-05	3.81105e-05	0.000142867	7.62966e-05	0	0	9.86064e-05	Bacteria	Proteobacteria	Deltaproteobacteria
Otu001520	2.99204e-05	0	0	1.90741e-05	8.18733e-05	5.05102e-05	0.000164344	Bacteria	Proteobacteria	Alphaproteobacteria
Otu001521	5.98408e-05	0	2.38112e-05	0	0	0	0	Bacteria	Proteobacteria	Alphaproteobacteria
Otu001522	0.000119682	0.000133387	9.52449e-05	1.90741e-05	2.72911e-05	0.00015153	0	Bacteria	Actinobacteria	Acidimicrobiia
Otu001523	0	0	0.000119056	1.90741e-05	0	5.05102e-05	0	Bacteria	Proteobacteria	Alphaproteobacteria
Otu001524	2.99204e-05	0	2.38112e-05	0	0	0	0	Bacteria	Chloroflexi	TK10
Otu001525	0	1.90552e-05	0	0.000152593	0.000136455	0	0	Bacteria	Proteobacteria	Alphaproteobacteria
Otu001526	8.97612e-05	0	0	3.81483e-05	0	0	9.86064e-05	Bacteria	Bacteroidetes	Sphingobacteriia
Otu001527	2.99204e-05	1.90552e-05	4.76224e-05	7.62966e-05	0.000109164	0	9.86064e-05	Bacteria	Actinobacteria	Acidimicrobiia
Otu001528	0	0	2.38112e-05	7.62966e-05	0.000109164	0	0	Bacteria	Bacteroidetes	Cytophagia
Otu001529	0	0	0	0	8.18733e-05	0	0	Bacteria	Bacteroidetes	Sphingobacteriia
Otu001530	0.000149602	0	7.14337e-05	3.81483e-05	8.18733e-05	0.00010102	0.000131475	Bacteria	Actinobacteria	Actinobacteria
Otu001531	0	3.81105e-05	7.14337e-05	7.62966e-05	5.45822e-05	5.05102e-05	0	Bacteria	Planctomycetes	Planctomycetacia
Otu001532	5.98408e-05	0.000114331	2.38112e-05	0.000457779	0.00024562	0	3.28688e-05	Bacteria	Verrucomicrobia	Spartobacteria
Otu001533	0	1.90552e-05	4.76224e-05	0	0	0.00010102	0	Bacteria	Proteobacteria	Deltaproteobacteria
Otu001534	5.98408e-05	0	0.000119056	0.000133519	5.45822e-05	0	3.28688e-05	Bacteria	Actinobacteria	Actinobacteria
Otu001535	2.99204e-05	7.6221e-05	4.76224e-05	3.81483e-05	0.000109164	5.05102e-05	0.000164344	Bacteria	Actinobacteria	Thermoleophilia
Otu001536	0	0	0.000119056	9.53707e-05	2.72911e-05	0.000252551	0.000164344	Bacteria	Actinobacteria	Acidimicrobiia
Otu001537	0	0	2.38112e-05	3.81483e-05	2.72911e-05	0	0.000131475	Bacteria	Bacteroidetes	Sphingobacteriia
Otu001538	5.98408e-05	0.000114331	9.52449e-05	7.62966e-05	2.72911e-05	0	3.28688e-05	Bacteria	Candidate_division_WS3
Otu001539	0	0	0	5.72224e-05	2.72911e-05	0	3.28688e-05	Bacteria	Proteobacteria	Alphaproteobacteria
Otu001540	0	0	0	0	0	0	0	Bacteria	Bacteroidetes	Sphingobacteriia
Otu001541	0	3.81105e-05	0.00019049	0	2.72911e-05	5.05102e-05	0.000953195	Unclassified	unclassified	unclassified
Otu001542	0	0	0	0	0	0	0	Bacteria	Proteobacteria	Alphaproteobacteria
Otu001543	0	0	0	0.000209816	2.72911e-05	0	3.28688e-05	Bacteria	Bacteroidetes	Sphingobacteriia
Otu001544	0	5.71657e-05	7.14337e-05	0.000171667	0.000191038	5.05102e-05	0	Unclassified
Otu001545	2.99204e-05	0	0	0	0	0	0	Bacteria	Firmicutes	Bacilli
Otu001546	0.000179522	3.81105e-05	0.000523847	0	2.72911e-05	0.00015153	0.000197213	Bacteria	Armatimonadetes
Otu001547	0	5.71657e-05	2.38112e-05	7.62966e-05	0	5.05102e-05	3.28688e-05	Bacteria	Proteobacteria	Alphaproteobacteria
Otu001548	2.99204e-05	3.81105e-05	2.38112e-05	1.90741e-05	0	0	0	Bacteria	Actinobacteria	Thermoleophilia
Otu001549	0	1.90552e-05	2.38112e-05	3.81483e-05	0	0	0	Bacteria	Actinobacteria	Actinobacteria
Otu001550	0.000209443	9.52762e-05	0.000119056	5.72224e-05	8.18733e-05	5.05102e-05	0.000295819	Bacteria	Acidobacteria	Acidobacteria
Otu001551	5.98408e-05	0	0.000166679	0.000133519	0	5.05102e-05	0	Bacteria	Planctomycetes	Planctomycetacia
Otu001552	0	1.90552e-05	4.76224e-05	0	0	0.00010102	0	Bacteria	Proteobacteria	Deltaproteobacteria
Otu001553	2.99204e-05	0.000114331	2.38112e-05	0	5.45822e-05	0	0	Bacteria	Actinobacteria	Thermoleophilia
Otu001554	0.000269284	3.81105e-05	0.000119056	0.000133519	2.72911e-05	0.00015153	3.28688e-05	Bacteria	Planctomycetes	Planctomycetacia
Otu001555	5.98408e-05	0.00036205	4.76224e-05	0	0.000382075	0.000707142	6.57376e-05	unclassified	unclassified	unclassified
Otu001556	0.000598408	1.90552e-05	0	3.81483e-05	2.72911e-05	0.00010102	0	Bacteria	Chlamydiae	Chlamydiae
Otu001557	2.99204e-05	3.81105e-05	4.76224e-05	5.72224e-05	0	5.05102e-05	3.28688e-05	Unclassified
Otu001558	0	9.52762e-05	2.38112e-05	9.53707e-05	0	0	0	Bacteria	Proteobacteria	Deltaproteobacteria
Otu001559	0.000149602	0.000114331	9.52449e-05	1.90741e-05	0	0	6.57376e-05	Bacteria	Planctomycetes	Planctomycetacia
Otu001560	0	0	0	3.81483e-05	0	0	0	Bacteria	Bacteroidetes	Flavobacteriia
Otu001561	0	0	0	1.90741e-05	2.72911e-05	0	0	Bacteria	Acidobacteria	Acidobacteria
Otu001562	0.000269284	0.000304884	0.000119056	5.72224e-05	0.000163747	0	9.86064e-05	Bacteria	Actinobacteria	Acidimicrobiia
Otu001563	5.98408e-05	9.52762e-05	0.000119056	5.72224e-05	2.72911e-05	0.00015153	0.000230082	Unclassified
Otu001564	0	5.71657e-05	0.000166679	0.000190741	5.45822e-05	0	9.86064e-05	Bacteria	Planctomycetes	Phycisphaerae
Otu001565	0	3.81105e-05	0.000166679	0	0.000218329	5.05102e-05	0.000197213	Bacteria	Actinobacteria	Actinobacteria
Otu001566	0.000179522	0.000133387	0.000166679	0.000133519	0	5.05102e-05	3.28688e-05	Bacteria	Proteobacteria	Alphaproteobacteria
Otu001567	0	0	0	0	2.72911e-05	0	6.57376e-05	Bacteria	Bacteroidetes	Sphingobacteriia
Otu001568	0.000119682	1.90552e-05	0.00019049	0.000190741	2.72911e-05	5.05102e-05	3.28688e-05	Bacteria	Proteobacteria	Alphaproteobacteria
Otu001569	5.98408e-05	5.71657e-05	0.00019049	5.72224e-05	0.000136455	0	6.57376e-05	Bacteria	Planctomycetes	BD7-11
Otu001570	0	9.52762e-05	9.52449e-05	5.72224e-05	2.72911e-05	0.00015153	6.57376e-05	Bacteria	Proteobacteria	Betaproteobacteria
Otu001571	0.000628329	3.81105e-05	9.52449e-05	0.000305186	0.000163747	0	0	Bacteria	Bacteroidetes	Sphingobacteriia
Otu001572	5.98408e-05	0.000133387	0.000119056	3.81483e-05	0.000109164	0.00010102	0.000131475	Bacteria	Gemmatimonadetes	Gemmatimonadetes
Otu001573	2.99204e-05	9.52762e-05	7.14337e-05	0	0	0.00015153	3.28688e-05	Bacteria	Actinobacteria	Acidimicrobiia
Otu001574	0	0	4.76224e-05	0	0.000218329	0	0.000164344	Bacteria	Proteobacteria	Betaproteobacteria
Otu001575	0	7.6221e-05	2.38112e-05	1.90741e-05	0	0	6.57376e-05	Bacteria	Firmicutes	Bacilli
Otu001576	0	5.71657e-05	0	0	0.000191038	0	3.28688e-05	Bacteria	Proteobacteria	Deltaproteobacteria
Otu001577	0	0	0.000142867	5.72224e-05	0.000136455	0.00010102	3.28688e-05	Bacteria	Proteobacteria	Gammaproteobacteria
Otu001578	5.98408e-05	9.52762e-05	2.38112e-05	0.000114445	8.18733e-05	0	0.000295819	Bacteria	Bacteroidetes	Sphingobacteriia
Otu001579	0	0.000152442	4.76224e-05	0	2.72911e-05	5.05102e-05	6.57376e-05	Bacteria	Proteobacteria	Alphaproteobacteria
Otu001580	8.97612e-05	0	2.38112e-05	0	2.72911e-05	5.05102e-05	3.28688e-05	Bacteria	Proteobacteria	Deltaproteobacteria
Otu001581	0	0	2.38112e-05	7.62966e-05	0	5.05102e-05	0	Bacteria	Proteobacteria	Deltaproteobacteria
Otu001582	0	0	7.14337e-05	3.81483e-05	0	0	0	Bacteria	Planctomycetes	Planctomycetacia
Otu001583	0	0	2.38112e-05	0	2.72911e-05	0	0	Bacteria	Acidobacteria	Acidobacteria
Otu001584	2.99204e-05	3.81105e-05	4.76224e-05	0	0.000191038	5.05102e-05	0.000131475	Bacteria	Armatimonadetes
Otu001585	2.99204e-05	1.90552e-05	2.38112e-05	3.81483e-05	0.000109164	5.05102e-05	3.28688e-05	Bacteria	Proteobacteria	Betaproteobacteria
Otu001586	0	9.52762e-05	4.76224e-05	5.72224e-05	0	5.05102e-05	0	Bacteria	Planctomycetes	Phycisphaerae
Otu001587	0	7.6221e-05	7.14337e-05	1.90741e-05	8.18733e-05	0	0	Bacteria	Actinobacteria	MB-A2-108
Otu001588	0	1.90552e-05	9.52449e-05	0.000114445	2.72911e-05	0.000252551	0	Bacteria	Bacteroidetes	Sphingobacteriia
Otu001589	0	0.000133387	7.14337e-05	1.90741e-05	0	0.00010102	9.86064e-05	Bacteria	Proteobacteria	Gammaproteobacteria
Otu001590	0	0	2.38112e-05	0	2.72911e-05	0	3.28688e-05	Bacteria	Proteobacteria	Deltaproteobacteria
Otu001591	0	0.000209608	9.52449e-05	1.90741e-05	0.000163747	0.00010102	0.000328688	Bacteria	Verrucomicrobia	OPB35_soil_group
Otu001592	0	1.90552e-05	7.14337e-05	5.72224e-05	5.45822e-05	5.05102e-05	0.000230082	Bacteria	Proteobacteria	Deltaproteobacteria
Otu001593	0.000119682	0	0	0	5.45822e-05	0	0	Bacteria	Bacteroidetes	Sphingobacteriia
Otu001594	0	0	2.38112e-05	5.72224e-05	0	0	0	Bacteria	Proteobacteria	Alphaproteobacteria
Otu001595	2.99204e-05	0	0	0.00022889	5.45822e-05	0.00015153	9.86064e-05	Bacteria	Planctomycetes	Phycisphaerae
Otu001596	2.99204e-05	9.52762e-05	0.000285735	0	0.000191038	0	6.57376e-05	Bacteria	Proteobacteria	Deltaproteobacteria
Otu001597	8.97612e-05	1.90552e-05	0.000119056	3.81483e-05	8.18733e-05	5.05102e-05	0.000328688	Bacteria	Armatimonadetes	Armatimonadia
Otu001598	0	0	0.000119056	0	2.72911e-05	0	0.000230082	Bacteria	Proteobacteria	Gammaproteobacteria
Otu001599	0	0	2.38112e-05	1.90741e-05	0	0	0	Bacteria	Chloroflexi	Thermomicrobia
Otu001600	0	1.90552e-05	0	0	0.000272911	0	0.00026295	Bacteria	Bacteroidetes	Cytophagia
Otu001601	5.98408e-05	5.71657e-05	2.38112e-05	0	5.45822e-05	5.05102e-05	6.57376e-05	Bacteria	Actinobacteria	Actinobacteria
Otu001602	0	0	0	0	0	0	0	Bacteria	Actinobacteria	Thermoleophilia
Otu001603	5.98408e-05	0.000285829	4.76224e-05	0	0.000463948	0.000202041	3.28688e-05	Bacteria	Candidate_division_WS3
Otu001604	2.99204e-05	7.6221e-05	0	0	2.72911e-05	0	0	Bacteria	Actinobacteria	MB-A2-108
Otu001605	0.000119682	1.90552e-05	4.76224e-05	1.90741e-05	8.18733e-05	0	3.28688e-05	Bacteria	Proteobacteria	Deltaproteobacteria
Otu001606	0.000179522	7.6221e-05	0.000119056	0.000114445	0.000191038	0.00015153	3.28688e-05	Bacteria	Planctomycetes	Phycisphaerae
Otu001607	0	9.52762e-05	2.38112e-05	0.000133519	5.45822e-05	0	3.28688e-05	Bacteria	Proteobacteria	Deltaproteobacteria
Otu001608	2.99204e-05	0.000152442	4.76224e-05	5.72224e-05	5.45822e-05	0	9.86064e-05	Bacteria	Planctomycetes	OM190
Otu001609	5.98408e-05	0.000133387	4.76224e-05	0.000114445	2.72911e-05	5.05102e-05	9.86064e-05	Bacteria	Proteobacteria	Deltaproteobacteria
Otu001610	0.000209443	5.71657e-05	0	3.81483e-05	0	0.00010102	0.000164344	Bacteria	Actinobacteria	Thermoleophilia
Otu001611	0	0	0	0	0	0.00010102	0.000131475	Unclassified
Otu001612	8.97612e-05	1.90552e-05	2.38112e-05	9.53707e-05	5.45822e-05	0.00010102	3.28688e-05	Bacteria	Proteobacteria	Deltaproteobacteria
Otu001613	5.98408e-05	0.000133387	2.38112e-05	7.62966e-05	0	5.05102e-05	0	Bacteria	Firmicutes	Clostridia
Otu001614	2.99204e-05	5.71657e-05	0	1.90741e-05	0	0.00010102	3.28688e-05	Bacteria	Gemmatimonadetes	Gemmatimonadetes
Otu001615	5.98408e-05	1.90552e-05	7.14337e-05	3.81483e-05	0.000163747	0	0	Bacteria	Gemmatimonadetes	Gemmatimonadetes
Otu001616	0	0	0	0	2.72911e-05	0	0	Bacteria	Fibrobacteres	Fibrobacteria
Otu001617	5.98408e-05	5.71657e-05	7.14337e-05	9.53707e-05	0	0.00010102	3.28688e-05	Bacteria	Planctomycetes	Phycisphaerae
Otu001618	8.97612e-05	0	0	1.90741e-05	2.72911e-05	0	6.57376e-05	Bacteria	Proteobacteria	Alphaproteobacteria
Otu001619	0	0.000152442	0.000166679	0	0.000109164	0.000404081	0	Bacteria	Candidate_division_OP3
Otu001620	0	0	0	0	0	0	0	Bacteria	Actinobacteria	Actinobacteria
Otu001621	2.99204e-05	0	2.38112e-05	1.90741e-05	5.45822e-05	0	0	Bacteria	Proteobacteria	Alphaproteobacteria
Otu001622	2.99204e-05	5.71657e-05	9.52449e-05	0	0.000300202	5.05102e-05	9.86064e-05	Bacteria	Planctomycetes	Planctomycetacia
Otu001623	0.000209443	0.000190552	4.76224e-05	0.000152593	2.72911e-05	5.05102e-05	3.28688e-05	unclassified	unclassified	unclassified
Otu001624	0	1.90552e-05	9.52449e-05	0.000152593	0.000163747	0	0	Bacteria	Verrucomicrobia	Verrucomicrobiae
Otu001625	0	0	0	1.90741e-05	8.18733e-05	0	0	Bacteria	Planctomycetes	Planctomycetacia
Otu001626	8.97612e-05	3.81105e-05	7.14337e-05	3.81483e-05	0.000109164	0	3.28688e-05	Bacteria	Planctomycetes	Planctomycetacia
Otu001627	2.99204e-05	0	0	0	0	0	3.28688e-05	Bacteria	Chloroflexi	Ktedonobacteria
Otu001628	0	0	7.14337e-05	1.90741e-05	0	0	0	Unclassified	unclassified	unclassified
Otu001629	5.98408e-05	5.71657e-05	4.76224e-05	3.81483e-05	0	0.00010102	0	Bacteria	Firmicutes	Bacilli
Otu001630	5.98408e-05	0	2.38112e-05	9.53707e-05	0.000272911	0	0	Bacteria	Bacteroidetes	Sphingobacteriia
Otu001631	5.98408e-05	0	4.76224e-05	9.53707e-05	0	0	0	Bacteria	Planctomycetes	Planctomycetacia
Otu001632	2.99204e-05	3.81105e-05	2.38112e-05	3.81483e-05	2.72911e-05	0.00015153	3.28688e-05	Bacteria	Firmicutes	Bacilli
Otu001633	0.000149602	0	0.000166679	1.90741e-05	0	0	0	Bacteria	Firmicutes	Erysipelotrichia
Otu001634	0	1.90552e-05	4.76224e-05	1.90741e-05	5.45822e-05	0	0	Bacteria	Proteobacteria	Deltaproteobacteria
Otu001635	2.99204e-05	0	2.38112e-05	7.62966e-05	5.45822e-05	0	0	Bacteria	Acidobacteria	Acidobacteria
Otu001636	2.99204e-05	7.6221e-05	0	9.53707e-05	0.000163747	0	3.28688e-05	Bacteria	Actinobacteria	Thermoleophilia
Otu001637	8.97612e-05	0	0.000166679	0	0.000109164	5.05102e-05	0.000131475	Bacteria	Chloroflexi	Anaerolineae
Otu001638	2.99204e-05	0	2.38112e-05	0	0	0.000353571	3.28688e-05	Bacteria	Chloroflexi	KD4-96
Otu001639	0.000119682	1.90552e-05	0	0	8.18733e-05	0.00010102	9.86064e-05	Bacteria	Proteobacteria	Gammaproteobacteria
Otu001640	0.000119682	9.52762e-05	0.000142867	5.72224e-05	8.18733e-05	0.00010102	0	Bacteria	Proteobacteria	Deltaproteobacteria
Otu001641	8.97612e-05	9.52762e-05	2.38112e-05	5.72224e-05	0.00024562	0	0.000164344	Unclassified
Otu001642	5.98408e-05	1.90552e-05	2.38112e-05	5.72224e-05	0	0.00010102	0	Bacteria	Proteobacteria	Alphaproteobacteria
Otu001643	0.000299204	1.90552e-05	0	0	0.000300202	5.05102e-05	6.57376e-05	Bacteria	Bacteroidetes	Sphingobacteriia
Otu001644	0.000209443	5.71657e-05	0	7.62966e-05	0	0	3.28688e-05	Unclassified
Otu001645	5.98408e-05	0.000171497	0	0	0.000191038	0.000505102	6.57376e-05	Unclassified
Otu001646	0	9.52762e-05	2.38112e-05	7.62966e-05	5.45822e-05	0.00015153	0	Bacteria	Firmicutes	Bacilli
Otu001647	0.000149602	1.90552e-05	0.000166679	7.62966e-05	2.72911e-05	0	3.28688e-05	Bacteria	Proteobacteria	Deltaproteobacteria
Otu001648	5.98408e-05	7.6221e-05	9.52449e-05	0.000133519	0.000218329	0	0	Bacteria	Proteobacteria	Deltaproteobacteria
Otu001649	0.00071809	0	0.000166679	0	2.72911e-05	0	3.28688e-05	Bacteria	Gemmatimonadetes	Gemmatimonadetes
Otu001650	2.99204e-05	0.000152442	0	0	2.72911e-05	0.000454591	0	Unclassified
Otu001651	0	0.000114331	0	3.81483e-05	2.72911e-05	0	3.28688e-05	Bacteria	Proteobacteria	Betaproteobacteria
Otu001652	2.99204e-05	3.81105e-05	2.38112e-05	5.72224e-05	0	5.05102e-05	9.86064e-05	Bacteria	Proteobacteria	Alphaproteobacteria
Otu001653	0.000149602	0	0.000476224	3.81483e-05	0	0	6.57376e-05	Bacteria	Armatimonadetes	Armatimonadia
Otu001654	2.99204e-05	1.90552e-05	2.38112e-05	1.90741e-05	0	0	0	Bacteria	Proteobacteria	Deltaproteobacteria
Otu001655	0	0	0	0	0	0	0	Bacteria	Acidobacteria	Acidobacteria
Otu001656	0	0	0	0	0	5.05102e-05	0	Bacteria	Acidobacteria	Holophagae
Otu001657	0	1.90552e-05	0.000214301	0.00032426	0	0	0.000131475	Bacteria	Gemmatimonadetes	Gemmatimonadetes
Otu001658	0	3.81105e-05	0	0	0	0	0	Bacteria	Bacteroidetes	Flavobacteriia
Otu001659	2.99204e-05	9.52762e-05	4.76224e-05	7.62966e-05	0.000136455	0.00010102	6.57376e-05	Bacteria	Proteobacteria	Deltaproteobacteria
Otu001660	5.98408e-05	0.000133387	0.000309546	0	8.18733e-05	0	0.000131475	Bacteria	Verrucomicrobia	OPB35_soil_group
Otu001661	0	3.81105e-05	4.76224e-05	0.000247964	0.000109164	0	6.57376e-05	Unclassified
Otu001662	0	0.000209608	4.76224e-05	1.90741e-05	5.45822e-05	5.05102e-05	0	Bacteria	Proteobacteria	Deltaproteobacteria
Otu001663	0	0	0	0	2.72911e-05	0	0	Bacteria	Bacteroidetes	Sphingobacteriia
Otu001664	5.98408e-05	1.90552e-05	4.76224e-05	5.72224e-05	0	5.05102e-05	9.86064e-05	Bacteria	Planctomycetes	Planctomycetacia
Otu001665	8.97612e-05	0.000114331	4.76224e-05	1.90741e-05	2.72911e-05	0.00010102	0.000131475	Bacteria	Firmicutes	Erysipelotrichia
Otu001666	0.000119682	5.71657e-05	2.38112e-05	1.90741e-05	0.000191038	0	0.000197213	Bacteria	Verrucomicrobia	Spartobacteria
Otu001667	0	1.90552e-05	9.52449e-05	0.000114445	5.45822e-05	0	6.57376e-05	Unclassified
Otu001668	0	0	0	0	0	0	0	Bacteria	Proteobacteria	Gammaproteobacteria
Otu001669	0	0	4.76224e-05	1.90741e-05	8.18733e-05	0	9.86064e-05	Bacteria	Acidobacteria	Acidobacteria
Otu001670	0	0.000304884	0	0	8.18733e-05	0	3.28688e-05	Bacteria	Acidobacteria	Acidobacteria
Otu001671	0.000269284	0	7.14337e-05	0	0.000218329	0	0	Bacteria	Firmicutes	Erysipelotrichia
Otu001672	5.98408e-05	0	2.38112e-05	0.000114445	5.45822e-05	5.05102e-05	0	Unclassified	unclassified	unclassified
Otu001673	0	0	0	0	0	0	0	Bacteria	Verrucomicrobia	Verrucomicrobiae
Otu001674	0	0.000304884	0	1.90741e-05	5.45822e-05	5.05102e-05	6.57376e-05	Bacteria	Proteobacteria	Gammaproteobacteria
Otu001675	2.99204e-05	0	0	1.90741e-05	2.72911e-05	0.00010102	6.57376e-05	Unclassified	unclassified	unclassified
Otu001676	0	5.71657e-05	0	0	2.72911e-05	0	0	Unclassified
Otu001677	0	7.6221e-05	4.76224e-05	0	0	0	0.000164344	Bacteria	Proteobacteria	Deltaproteobacteria
Otu001678	0	9.52762e-05	0	5.72224e-05	2.72911e-05	5.05102e-05	0	Bacteria	Proteobacteria	Deltaproteobacteria
Otu001679	2.99204e-05	7.6221e-05	0	0.000190741	0.000136455	0.00010102	0.000197213	Bacteria	Bacteroidetes	Sphingobacteriia
Otu001680	5.98408e-05	3.81105e-05	0	0	0	5.05102e-05	0	Bacteria	Actinobacteria	Actinobacteria
Otu001681	0	0	0.000214301	0.000171667	2.72911e-05	0	0	Bacteria	Planctomycetes	Phycisphaerae
Otu001682	5.98408e-05	3.81105e-05	9.52449e-05	3.81483e-05	5.45822e-05	0.000252551	3.28688e-05	Bacteria	Elusimicrobia	Elusimicrobia
Otu001683	0	9.52762e-05	0	0	5.45822e-05	5.05102e-05	0.000197213	Bacteria	Proteobacteria	Betaproteobacteria
Otu001684	0	1.90552e-05	0	0	2.72911e-05	5.05102e-05	0	Bacteria	Proteobacteria	Deltaproteobacteria
Otu001685	0	0.000419215	2.38112e-05	0	8.18733e-05	0.00015153	0.000131475	Bacteria	Bacteroidetes	Sphingobacteriia
Otu001686	2.99204e-05	3.81105e-05	0.000142867	1.90741e-05	0	0.000404081	3.28688e-05	Unclassified
Otu001687	5.98408e-05	0	0.000119056	0.000247964	0.000136455	5.05102e-05	0.000164344	Bacteria	Spirochaetae	Spirochaetes
Otu001688	0	0.000133387	0	1.90741e-05	5.45822e-05	5.05102e-05	0	Bacteria	Gemmatimonadetes	Gemmatimonadetes
Otu001689	0	0	0	0.000133519	0.000109164	0	0	Bacteria	Proteobacteria	Alphaproteobacteria
Otu001690	0.000119682	0.000114331	2.38112e-05	5.72224e-05	0	5.05102e-05	3.28688e-05	Bacteria	Actinobacteria	Acidimicrobiia
Otu001691	8.97612e-05	1.90552e-05	0.000119056	5.72224e-05	5.45822e-05	0	3.28688e-05	Bacteria	Proteobacteria	Alphaproteobacteria
Otu001692	0.000149602	0.000228663	0.00019049	7.62966e-05	2.72911e-05	5.05102e-05	0.000295819	Bacteria	Gemmatimonadetes	Gemmatimonadetes
Otu001693	0	0	0	0	0	0	0	Bacteria	Bacteroidetes	Flavobacteriia
Otu001694	2.99204e-05	3.81105e-05	9.52449e-05	7.62966e-05	2.72911e-05	0.00010102	3.28688e-05	Bacteria	Proteobacteria	Alphaproteobacteria
Otu001695	0	0	9.52449e-05	5.72224e-05	0	5.05102e-05	9.86064e-05	Bacteria	Bacteroidetes	Sphingobacteriia
Otu001696	0	1.90552e-05	2.38112e-05	5.72224e-05	0.000191038	0	0	Unclassified
Otu001697	2.99204e-05	1.90552e-05	4.76224e-05	3.81483e-05	5.45822e-05	5.05102e-05	9.86064e-05	Bacteria	Actinobacteria	Actinobacteria
Otu001698	8.97612e-05	3.81105e-05	0	0	2.72911e-05	0	0.000164344	Bacteria	Bacteroidetes	Sphingobacteriia
Otu001699	0.000149602	0.000152442	2.38112e-05	1.90741e-05	0.000109164	5.05102e-05	6.57376e-05	Bacteria	Chloroflexi	uncultured
Otu001700	2.99204e-05	5.71657e-05	4.76224e-05	1.90741e-05	0	0	0	Bacteria	Actinobacteria	Thermoleophilia
Otu001701	8.97612e-05	0.000152442	7.14337e-05	0.000362409	0	0	3.28688e-05	Bacteria	Proteobacteria	Deltaproteobacteria
Otu001702	5.98408e-05	1.90552e-05	0.000119056	7.62966e-05	5.45822e-05	0	9.86064e-05	Unclassified	unclassified
Otu001703	0	1.90552e-05	0	1.90741e-05	0	0	0	Bacteria	Acidobacteria	Acidobacteria
Otu001704	5.98408e-05	3.81105e-05	2.38112e-05	3.81483e-05	0.000109164	5.05102e-05	0	Bacteria	Actinobacteria	Actinobacteria
Otu001705	0	1.90552e-05	0.000642903	0	0	0	0	Unclassified
Otu001706	0.000209443	9.52762e-05	0.000166679	9.53707e-05	0	0	9.86064e-05	Bacteria	Verrucomicrobia	OPB35_soil_group
Otu001707	5.98408e-05	0.000114331	0	0	8.18733e-05	0	0.000295819	Bacteria	Verrucomicrobia	OPB35_soil_group
Otu001708	8.97612e-05	0.000209608	2.38112e-05	3.81483e-05	0	0	3.28688e-05	Bacteria	Acidobacteria	Subgroup_22
Otu001709	8.97612e-05	1.90552e-05	0	1.90741e-05	2.72911e-05	5.05102e-05	3.28688e-05	Bacteria	Chloroflexi	Ktedonobacteria
Otu001710	0	1.90552e-05	2.38112e-05	0.000267038	0.000218329	0	0	Bacteria	Proteobacteria	Deltaproteobacteria
Otu001711	0	1.90552e-05	2.38112e-05	1.90741e-05	8.18733e-05	5.05102e-05	3.28688e-05	Bacteria	Planctomycetes	Planctomycetacia
Otu001712	0.000149602	7.6221e-05	0.000119056	5.72224e-05	0.000218329	5.05102e-05	6.57376e-05	Bacteria	Planctomycetes	Phycisphaerae
Otu001713	0	0	0	3.81483e-05	0	0	0	Bacteria	Verrucomicrobia	Spartobacteria
Otu001714	8.97612e-05	7.6221e-05	0.000238112	9.53707e-05	0	0	0	Bacteria	Verrucomicrobia	OPB35_soil_group
Otu001715	0.000119682	7.6221e-05	0	9.53707e-05	0.000109164	0.00010102	3.28688e-05	Bacteria	Planctomycetes	Planctomycetacia
Otu001716	5.98408e-05	7.6221e-05	0	3.81483e-05	0.000354784	5.05102e-05	9.86064e-05	Bacteria	Proteobacteria	Gammaproteobacteria
Otu001717	2.99204e-05	1.90552e-05	2.38112e-05	1.90741e-05	0	0	0	Bacteria	Actinobacteria	Thermoleophilia
Otu001718	2.99204e-05	0	0	7.62966e-05	0	5.05102e-05	0	Bacteria	Proteobacteria	Alphaproteobacteria
Otu001719	5.98408e-05	3.81105e-05	2.38112e-05	9.53707e-05	0	5.05102e-05	3.28688e-05	Bacteria	Planctomycetes	Planctomycetacia
Otu001720	0	0	0	1.90741e-05	0	0	6.57376e-05	Bacteria	Planctomycetes	Planctomycetacia
Otu001721	0.000119682	9.52762e-05	0.000119056	5.72224e-05	0	5.05102e-05	9.86064e-05	Bacteria	Acidobacteria	Acidobacteria
Otu001722	0	0	0	0	2.72911e-05	0	0	Bacteria	Fibrobacteres	Fibrobacteria
Otu001723	0	3.81105e-05	0	0	0	0	0	Bacteria	Proteobacteria	Gammaproteobacteria
Otu001724	2.99204e-05	1.90552e-05	9.52449e-05	0.000133519	0	0.000252551	3.28688e-05	Unclassified
Otu001725	0	0.000171497	0	0	5.45822e-05	0.00010102	0	Bacteria	Actinobacteria	Actinobacteria
Otu001726	0	5.71657e-05	0	7.62966e-05	2.72911e-05	0.00015153	0	Bacteria	Actinobacteria	Acidimicrobiia
Otu001727	2.99204e-05	5.71657e-05	0	0	0	0	0	Bacteria	Acidobacteria	Holophagae
Otu001728	0	3.81105e-05	0	0	0.000136455	0.00015153	3.28688e-05	Bacteria	Chlorobi	Chlorobia
Otu001729	0	3.81105e-05	0	1.90741e-05	5.45822e-05	0.00010102	0	Bacteria	Firmicutes	Bacilli
Otu001730	5.98408e-05	3.81105e-05	0.000119056	3.81483e-05	5.45822e-05	0.000202041	9.86064e-05	Bacteria	Armatimonadetes	Chthonomonadetes
Otu001731	8.97612e-05	0.000114331	7.14337e-05	1.90741e-05	5.45822e-05	5.05102e-05	6.57376e-05	Bacteria	Planctomycetes	Pla4_lineage
Otu001732	2.99204e-05	0	0.000142867	0	0	0.00010102	0	Bacteria	Actinobacteria	Actinobacteria
Otu001733	0	0	0	0	0	0	0	Bacteria	Proteobacteria	Gammaproteobacteria
Otu001734	2.99204e-05	5.71657e-05	4.76224e-05	0	0.000136455	0.000252551	0	Bacteria	Gemmatimonadetes	Gemmatimonadetes
Otu001735	5.98408e-05	1.90552e-05	7.14337e-05	3.81483e-05	0.000136455	5.05102e-05	0	Unclassified	unclassified	unclassified
Otu001736	0	1.90552e-05	0	0	2.72911e-05	0	0	Bacteria	Bacteroidetes	Sphingobacteriia
Otu001737	2.99204e-05	9.52762e-05	0	1.90741e-05	0	0	0	Bacteria	Proteobacteria	Betaproteobacteria
Otu001738	2.99204e-05	0	0	1.90741e-05	0	0.00010102	3.28688e-05	Bacteria	Planctomycetes	Planctomycetacia
Otu001739	0	7.6221e-05	4.76224e-05	3.81483e-05	2.72911e-05	0	3.28688e-05	Bacteria	Bacteroidetes	Cytophagia
Otu001740	2.99204e-05	0	2.38112e-05	1.90741e-05	0	5.05102e-05	3.28688e-05	Bacteria	Acidobacteria	Acidobacteria
Otu001741	2.99204e-05	0.000133387	7.14337e-05	9.53707e-05	0.000109164	0	0	Bacteria	Actinobacteria	Actinobacteria
Otu001742	5.98408e-05	3.81105e-05	9.52449e-05	1.90741e-05	0	5.05102e-05	0.000164344	Bacteria	Actinobacteria	Acidimicrobiia
Otu001743	0	0	9.52449e-05	0.000114445	0	0	0.000131475	Bacteria	Gemmatimonadetes	Gemmatimonadetes
Otu001744	0.000119682	5.71657e-05	7.14337e-05	0.000114445	0	0	3.28688e-05	Bacteria	Acidobacteria	Acidobacteria
Otu001745	5.98408e-05	3.81105e-05	0.000214301	0.000114445	0.00024562	5.05102e-05	0.000164344	Bacteria	Verrucomicrobia	Opitutae
Otu001746	0	1.90552e-05	2.38112e-05	5.72224e-05	0.000136455	0.00010102	0.000295819	Bacteria	Armatimonadetes
Otu001747	5.98408e-05	3.81105e-05	2.38112e-05	0	0	0.000252551	0	Bacteria	Bacteroidetes	Flavobacteriia
Otu001748	2.99204e-05	5.71657e-05	0.000238112	7.62966e-05	8.18733e-05	0	0.00026295	Unclassified
Otu001749	0	9.52762e-05	9.52449e-05	0.000114445	0	5.05102e-05	0	Bacteria	Planctomycetes	Planctomycetacia
Otu001750	0	0	0	3.81483e-05	8.18733e-05	0	0.000460163	Bacteria	Planctomycetes	Phycisphaerae
Otu001751	0	0	2.38112e-05	0	2.72911e-05	0	0	Bacteria	Bacteroidetes	Sphingobacteriia
Otu001752	0	5.71657e-05	4.76224e-05	1.90741e-05	0	5.05102e-05	0	Bacteria	Actinobacteria	Acidimicrobiia
Otu001753	2.99204e-05	0.000133387	0	0	0.000191038	0	0.000164344	Bacteria	Bacteroidetes	Sphingobacteriia
Otu001754	0	9.52762e-05	7.14337e-05	1.90741e-05	0	0.000252551	0.000131475	Bacteria	Proteobacteria	Alphaproteobacteria
Otu001755	0	0	0	0	0	0	0	Bacteria	Proteobacteria	Gammaproteobacteria
Otu001756	0.000119682	5.71657e-05	2.38112e-05	1.90741e-05	2.72911e-05	0	0	Bacteria	Firmicutes	Bacilli
Otu001757	0	0	0	0	0	0.00010102	0	Bacteria	Planctomycetes	Planctomycetacia
Otu001758	5.98408e-05	1.90552e-05	0	0.000152593	0.000136455	0	0.000131475	Bacteria	Acidobacteria	Acidobacteria
Otu001759	2.99204e-05	1.90552e-05	2.38112e-05	0	0.000163747	0	3.28688e-05	Unclassified
Otu001760	2.99204e-05	5.71657e-05	0.000119056	3.81483e-05	0	5.05102e-05	0.000197213	Bacteria	Verrucomicrobia	OPB35_soil_group
Otu001761	5.98408e-05	5.71657e-05	0	1.90741e-05	0	0	0	Bacteria	Bacteroidetes	Sphingobacteriia
Otu001762	8.97612e-05	5.71657e-05	0.000119056	1.90741e-05	0	5.05102e-05	0.000164344	Unclassified
Otu001763	0	0	2.38112e-05	5.72224e-05	5.45822e-05	0	3.28688e-05	Bacteria	Bacteroidetes	Sphingobacteriia
Otu001764	0.000209443	0.000133387	2.38112e-05	1.90741e-05	0.000136455	0.00010102	9.86064e-05	Bacteria	Acidobacteria	Acidobacteria
Otu001765	8.97612e-05	7.6221e-05	2.38112e-05	7.62966e-05	0.000109164	0	0.000295819	Bacteria	Verrucomicrobia	OPB35_soil_group
Otu001766	0	0	0	1.90741e-05	0	0	3.28688e-05	Bacteria	Chloroflexi	Anaerolineae
Otu001767	0	1.90552e-05	0	3.81483e-05	5.45822e-05	5.05102e-05	0.000230082	Bacteria	Chloroflexi	Ktedonobacteria
Otu001768	0	0	0	0	0	5.05102e-05	0	Bacteria	Planctomycetes	Planctomycetacia
Otu001769	0	0.000152442	9.52449e-05	1.90741e-05	2.72911e-05	0	9.86064e-05	Bacteria	Verrucomicrobia	OPB35_soil_group
Otu001770	0	0	0	0	0	0	0	Bacteria	Bacteroidetes	Sphingobacteriia
Otu001771	0	0	0	0	0	0	0	Bacteria	Bacteroidetes	Flavobacteriia
Otu001772	5.98408e-05	1.90552e-05	0	0.000114445	0	0	3.28688e-05	Bacteria	Actinobacteria	Actinobacteria
Otu001773	0.000239363	1.90552e-05	2.38112e-05	1.90741e-05	0	0.00015153	0	Unclassified	unclassified	unclassified
Otu001774	0	0	0	0	0	0	0	Bacteria	Proteobacteria	Alphaproteobacteria
Otu001775	5.98408e-05	9.52762e-05	0	1.90741e-05	8.18733e-05	0	0	Bacteria	Bacteroidetes	Sphingobacteriia
Otu001776	0	0	2.38112e-05	1.90741e-05	0	0	3.28688e-05	Bacteria	Bacteroidetes	Sphingobacteriia
Otu001777	0	0	4.76224e-05	0.000286112	0.00024562	0	0	Bacteria	Proteobacteria	Betaproteobacteria
Otu001778	0.000149602	3.81105e-05	0.000119056	7.62966e-05	2.72911e-05	5.05102e-05	0.00026295	Bacteria	Planctomycetes	Phycisphaerae
Otu001779	0	0	0	0	0	0	0	Bacteria	Bacteroidetes	Sphingobacteriia
Otu001780	0	0	4.76224e-05	0	0.000191038	0	0	Bacteria	Armatimonadetes	Armatimonadia
Otu001781	0	5.71657e-05	7.14337e-05	0	0	0.00010102	0	Bacteria	Proteobacteria	Deltaproteobacteria
Otu001782	0	0	0	1.90741e-05	0	0	0	Bacteria	Actinobacteria	Actinobacteria
Otu001783	0	0	4.76224e-05	0	0	0	0	Bacteria	Proteobacteria	Deltaproteobacteria
Otu001784	2.99204e-05	5.71657e-05	2.38112e-05	3.81483e-05	0.000109164	5.05102e-05	3.28688e-05	Bacteria	Proteobacteria	Betaproteobacteria
Otu001785	2.99204e-05	0.000171497	0	0	0	0.00010102	0	Bacteria	Firmicutes	Bacilli
Otu001786	2.99204e-05	3.81105e-05	4.76224e-05	1.90741e-05	0	0.00010102	6.57376e-05	Bacteria	Planctomycetes	Planctomycetacia
Otu001787	0	1.90552e-05	2.38112e-05	0.000114445	0	0	0	Bacteria	Proteobacteria	Alphaproteobacteria
Otu001788	5.98408e-05	3.81105e-05	4.76224e-05	7.62966e-05	0	0	6.57376e-05	Unclassified
Otu001789	0	0	0	0	0	0	0	Bacteria	Bacteroidetes	Flavobacteriia
Otu001790	2.99204e-05	7.6221e-05	2.38112e-05	9.53707e-05	0.000109164	5.05102e-05	0.000164344	Bacteria	Planctomycetes	Planctomycetacia
Otu001791	2.99204e-05	0.000285829	2.38112e-05	0	0	0.000202041	6.57376e-05	Bacteria	Candidate_division_WS3
Otu001792	0.000119682	3.81105e-05	7.14337e-05	5.72224e-05	2.72911e-05	0.000555612	3.28688e-05	Bacteria	Candidate_division_WS3
Otu001793	0.000149602	1.90552e-05	4.76224e-05	3.81483e-05	8.18733e-05	5.05102e-05	3.28688e-05	Bacteria	Planctomycetes	Planctomycetacia
Otu001794	0	0	7.14337e-05	1.90741e-05	0	5.05102e-05	0	Bacteria	Proteobacteria	Deltaproteobacteria
Otu001795	0	0	7.14337e-05	1.90741e-05	0	5.05102e-05	3.28688e-05	Bacteria	Proteobacteria	Deltaproteobacteria
Otu001796	0	0	0	0	0	5.05102e-05	0	Bacteria	Proteobacteria	Deltaproteobacteria
Otu001797	8.97612e-05	1.90552e-05	0	5.72224e-05	2.72911e-05	5.05102e-05	0	Bacteria	Actinobacteria	Actinobacteria
Otu001798	0	0	0	1.90741e-05	0	0	0	Bacteria	Chlorobi	Chlorobia
Otu001799	0	0	2.38112e-05	0.000114445	0	0	3.28688e-05	Bacteria	Proteobacteria	Gammaproteobacteria
Otu001800	0	0	0	0	0	5.05102e-05	0	Bacteria	Proteobacteria	Alphaproteobacteria
Otu001801	0	1.90552e-05	0	0.000152593	5.45822e-05	0	0	Bacteria	Bacteroidetes	Cytophagia
Otu001802	0	0	9.52449e-05	0.000305186	0.000191038	0.00010102	9.86064e-05	Bacteria	Armatimonadetes
Otu001803	0	0.000171497	7.14337e-05	0	0.000109164	5.05102e-05	0.000164344	Bacteria	Acidobacteria	Acidobacteria
Otu001804	2.99204e-05	1.90552e-05	0	1.90741e-05	2.72911e-05	0	3.28688e-05	Unclassified
Otu001805	0	0	2.38112e-05	1.90741e-05	0.000191038	0	0	Bacteria	Bacteroidetes	Sphingobacteriia
Otu001806	8.97612e-05	0	4.76224e-05	7.62966e-05	8.18733e-05	0.00010102	0.000525901	Unclassified
Otu001807	0.000119682	7.6221e-05	0	1.90741e-05	0.000136455	0.00010102	3.28688e-05	Bacteria	Proteobacteria	Gammaproteobacteria
Otu001808	0	1.90552e-05	0	3.81483e-05	0	5.05102e-05	0	Bacteria	Proteobacteria	Deltaproteobacteria
Otu001809	2.99204e-05	0	0.000238112	0	0.000136455	0.000202041	0	Bacteria	Proteobacteria	Deltaproteobacteria
Otu001810	0	0	0	5.72224e-05	5.45822e-05	0	0	Bacteria	Verrucomicrobia	Spartobacteria
Otu001811	8.97612e-05	5.71657e-05	2.38112e-05	1.90741e-05	0.000109164	0	0.000854588	Unclassified
Otu001812	5.98408e-05	5.71657e-05	2.38112e-05	0.000114445	2.72911e-05	0	0.000131475	Bacteria	Planctomycetes	Planctomycetacia
Otu001813	0.000119682	0	0.000142867	0.000133519	8.18733e-05	0	9.86064e-05	Bacteria	Bacteroidetes	Sphingobacteriia
Otu001814	0	0	0	9.53707e-05	2.72911e-05	0	3.28688e-05	Bacteria	Verrucomicrobia	OPB35_soil_group
Otu001815	0	3.81105e-05	0	1.90741e-05	0	0.00015153	0	Bacteria	Proteobacteria	Deltaproteobacteria
Otu001816	0	0	0	0	0	0	0	Bacteria	Planctomycetes	Planctomycetacia
Otu001817	2.99204e-05	3.81105e-05	0	0.000247964	5.45822e-05	0	0	Bacteria	Candidate_division_OP3
Otu001818	5.98408e-05	0.000133387	0.000285735	0	8.18733e-05	0.00010102	3.28688e-05	Bacteria	Planctomycetes	Planctomycetacia
Otu001819	2.99204e-05	9.52762e-05	4.76224e-05	1.90741e-05	5.45822e-05	0.00010102	0	Bacteria	Firmicutes	Clostridia
Otu001820	0	0	2.38112e-05	5.72224e-05	5.45822e-05	0	0	Bacteria	Chloroflexi	uncultured
Otu001821	0	0.000114331	2.38112e-05	3.81483e-05	8.18733e-05	0.00015153	0	Bacteria	Candidate_division_WS3
Otu001822	2.99204e-05	1.90552e-05	2.38112e-05	9.53707e-05	0.000136455	0	3.28688e-05	Unclassified	unclassified	unclassified
Otu001823	0	5.71657e-05	7.14337e-05	0	0.000163747	5.05102e-05	3.28688e-05	Bacteria	Elusimicrobia	Elusimicrobia
Otu001824	0.000329125	1.90552e-05	0	1.90741e-05	2.72911e-05	0.000202041	6.57376e-05	Bacteria	Proteobacteria	Gammaproteobacteria
Otu001825	0	0.000114331	2.38112e-05	7.62966e-05	0	0.00010102	0	Bacteria	Planctomycetes	Planctomycetacia
Otu001826	0	0	0	9.53707e-05	0	0	0	Bacteria	Acidobacteria	Acidobacteria
Otu001827	0	7.6221e-05	2.38112e-05	0.000247964	2.72911e-05	0	3.28688e-05	Bacteria	Planctomycetes	Planctomycetacia
Otu001828	0	1.90552e-05	7.14337e-05	7.62966e-05	0	0	6.57376e-05	Bacteria	Proteobacteria	Alphaproteobacteria
Otu001829	0	0	0.000119056	3.81483e-05	8.18733e-05	5.05102e-05	3.28688e-05	Bacteria	Planctomycetes	Pla4_lineage
Otu001830	0	0	0	0	2.72911e-05	0	0	Bacteria	Proteobacteria	Alphaproteobacteria
Otu001831	0	0.000114331	0	0	0	0.000252551	6.57376e-05	Unclassified
Otu001832	2.99204e-05	3.81105e-05	0	0.000133519	5.45822e-05	5.05102e-05	9.86064e-05	Bacteria	Gemmatimonadetes	Gemmatimonadetes
Otu001833	0	0	0	1.90741e-05	0	0	0	Bacteria	Actinobacteria	Actinobacteria
Otu001834	8.97612e-05	5.71657e-05	2.38112e-05	7.62966e-05	0.000109164	5.05102e-05	0	Bacteria	Actinobacteria	Thermoleophilia
Otu001835	0	7.6221e-05	0	0	8.18733e-05	0.000202041	0	Bacteria	Proteobacteria	Gammaproteobacteria
Otu001836	0.000149602	1.90552e-05	0.000452413	0	0	0	0	Bacteria	Proteobacteria	Gammaproteobacteria
Otu001837	2.99204e-05	0.000114331	4.76224e-05	1.90741e-05	0	5.05102e-05	3.28688e-05	Bacteria	Gemmatimonadetes	Gemmatimonadetes
Otu001838	0	1.90552e-05	0	0	0	0	0	Bacteria	Proteobacteria	Alphaproteobacteria
Otu001839	0	0	0	1.90741e-05	2.72911e-05	0.00015153	0	Bacteria	Bacteroidetes	Sphingobacteriia
Otu001840	0	0	0	0	0	0	0	Bacteria	Proteobacteria	Alphaproteobacteria
Otu001841	0	3.81105e-05	0	0	2.72911e-05	0	0	Bacteria	Proteobacteria	Alphaproteobacteria
Otu001842	0	1.90552e-05	0	0	5.45822e-05	0	9.86064e-05	Bacteria	Proteobacteria	Deltaproteobacteria
Otu001843	2.99204e-05	0	2.38112e-05	1.90741e-05	5.45822e-05	0	0	Bacteria	Planctomycetes	Planctomycetacia
Otu001844	0.000179522	1.90552e-05	9.52449e-05	5.72224e-05	0.000109164	0	3.28688e-05	Unclassified
Otu001845	5.98408e-05	0.000171497	4.76224e-05	3.81483e-05	8.18733e-05	0	3.28688e-05	Unclassified	unclassified	unclassified
Otu001846	0	0	0	0	0	0	0	Bacteria	Acidobacteria	Acidobacteria
Otu001847	5.98408e-05	9.52762e-05	0.000142867	0	2.72911e-05	0.00010102	6.57376e-05	Bacteria	Candidate_division_BRC1
Otu001848	0	0	0	0	5.45822e-05	0	0.00026295	Bacteria	Chlamydiae	Chlamydiae
Otu001849	2.99204e-05	1.90552e-05	2.38112e-05	0	0	0	0	Bacteria	Proteobacteria	Gammaproteobacteria
Otu001850	0	3.81105e-05	4.76224e-05	1.90741e-05	0.00024562	0.00010102	6.57376e-05	Bacteria	Actinobacteria	Actinobacteria
Otu001851	0	1.90552e-05	0	0	0	0.00015153	0	Bacteria	Actinobacteria	Acidimicrobiia
Otu001852	0.000119682	0.000152442	0	3.81483e-05	5.45822e-05	0.00010102	0	Bacteria	Actinobacteria	Thermoleophilia
Otu001853	0	0	0	0	0	0	0	Bacteria	Proteobacteria	Alphaproteobacteria
Otu001854	0	3.81105e-05	0	0	0.00024562	5.05102e-05	0	Bacteria	Planctomycetes	Phycisphaerae
Otu001855	5.98408e-05	0	0.000309546	5.72224e-05	0	0	0	Bacteria	Gemmatimonadetes	Gemmatimonadetes
Otu001856	0	0	2.38112e-05	1.90741e-05	8.18733e-05	0	0	Bacteria	Bacteroidetes	Sphingobacteriia
Otu001857	0	0	7.14337e-05	1.90741e-05	5.45822e-05	0	3.28688e-05	Bacteria	Armatimonadetes	Chthonomonadetes
Otu001858	0	0	0	3.81483e-05	0	0	0	Bacteria	Verrucomicrobia	Spartobacteria
Otu001859	5.98408e-05	1.90552e-05	4.76224e-05	7.62966e-05	0	0	0	Bacteria	Armatimonadetes
Otu001860	2.99204e-05	3.81105e-05	2.38112e-05	5.72224e-05	0	0.00015153	0.000131475	Bacteria	Planctomycetes	Phycisphaerae
Otu001861	0.000329125	0.000133387	0	3.81483e-05	5.45822e-05	0	0	Unclassified
Otu001862	0	0	0	0	5.45822e-05	0	0	Bacteria	Proteobacteria	Alphaproteobacteria
Otu001863	0	0	0	1.90741e-05	0	0	0	Bacteria	Planctomycetes	Planctomycetacia
Otu001864	0.000119682	7.6221e-05	4.76224e-05	3.81483e-05	0	0	0	Unclassified
Otu001865	0	0	0	0	0	0	0	Bacteria	Bacteroidetes	Sphingobacteriia
Otu001866	0	0	0	1.90741e-05	5.45822e-05	0	0	Unclassified	unclassified	unclassified
Otu001867	2.99204e-05	1.90552e-05	0	7.62966e-05	0.000109164	5.05102e-05	0	Bacteria	Candidate_division_BRC1
Otu001868	0	1.90552e-05	0.000119056	0.000152593	2.72911e-05	0	9.86064e-05	Bacteria	Actinobacteria	Acidimicrobiia
Otu001869	0	0	4.76224e-05	1.90741e-05	0.00024562	0	0.000131475	Unclassified
Otu001870	0	0	0	0	0	0	0	Bacteria	Bacteroidetes	Sphingobacteriia
Otu001871	2.99204e-05	0.000133387	2.38112e-05	0.000133519	2.72911e-05	0	0.000131475	Bacteria	Verrucomicrobia	OPB35_soil_group
Otu001872	0	3.81105e-05	4.76224e-05	1.90741e-05	2.72911e-05	0	3.28688e-05	Bacteria	Elusimicrobia	Elusimicrobia
Otu001873	0	0	0	3.81483e-05	0.000109164	0	0	Unclassified
Otu001874	0	1.90552e-05	4.76224e-05	3.81483e-05	5.45822e-05	0	6.57376e-05	Bacteria	Actinobacteria	Thermoleophilia
Otu001875	2.99204e-05	5.71657e-05	4.76224e-05	0	0.000136455	0.000202041	6.57376e-05	Bacteria	Candidate_division_WS3
Otu001876	2.99204e-05	9.52762e-05	0.000119056	0	5.45822e-05	0	0	Bacteria	Gemmatimonadetes	Gemmatimonadetes
Otu001877	0	0	0	3.81483e-05	0	0	0	Bacteria	Acidobacteria	Acidobacteria
Otu001878	0.000119682	3.81105e-05	0	3.81483e-05	5.45822e-05	0	9.86064e-05	Bacteria	Acidobacteria	Acidobacteria
Otu001879	0	0	0	1.90741e-05	0	0	0	Bacteria	Bacteroidetes	Cytophagia
Otu001880	0	0.000190552	9.52449e-05	0	2.72911e-05	5.05102e-05	0	Bacteria	Bacteroidetes	Sphingobacteriia
Otu001881	0.000179522	1.90552e-05	7.14337e-05	1.90741e-05	2.72911e-05	0	3.28688e-05	Unclassified
Otu001882	0	1.90552e-05	4.76224e-05	0	8.18733e-05	0.00010102	0.000361557	Unclassified
Otu001883	0	0	0	0	8.18733e-05	0	0	Bacteria	Bacteroidetes	Sphingobacteriia
Otu001884	0	3.81105e-05	0.000285735	0	5.45822e-05	0	3.28688e-05	Bacteria	Proteobacteria	Alphaproteobacteria
Otu001885	2.99204e-05	5.71657e-05	0.000309546	0	0	0	0	Bacteria	Planctomycetes	Planctomycetacia
Otu001886	2.99204e-05	3.81105e-05	2.38112e-05	1.90741e-05	8.18733e-05	0	0.000164344	Bacteria	Candidate_division_OP3
Otu001887	0	0.000247718	0	7.62966e-05	8.18733e-05	5.05102e-05	0.000394425	Bacteria	Proteobacteria	Betaproteobacteria
Otu001888	0	0	0.000142867	0	2.72911e-05	0	0	Bacteria	Elusimicrobia	Elusimicrobia
Otu001889	2.99204e-05	7.6221e-05	0	7.62966e-05	0	0	3.28688e-05	Bacteria	Planctomycetes	Planctomycetacia
Otu001890	0.000149602	5.71657e-05	0	1.90741e-05	5.45822e-05	0	6.57376e-05	Bacteria	TM6
Otu001891	0	0	0	0	8.18733e-05	0	0	Bacteria	Bacteroidetes	Sphingobacteriia
Otu001892	0	1.90552e-05	2.38112e-05	0	0.000136455	0	0	Bacteria	Planctomycetes	Planctomycetacia
Otu001893	0	7.6221e-05	0	0	0	0	0	Bacteria	WCHB1-60
Otu001894	0	5.71657e-05	7.14337e-05	0	0	0.00010102	0	Bacteria	Planctomycetes	Pla4_lineage
Otu001895	0	0	0	0	0	0	0	Archaea	Euryarchaeota	Thermoplasmata
Otu001896	0	1.90552e-05	0	1.90741e-05	0	5.05102e-05	0	Bacteria	Proteobacteria	Gammaproteobacteria
Otu001897	0	0	0	0	0	0	0	Bacteria	Bacteroidetes	Sphingobacteriia
Otu001898	2.99204e-05	1.90552e-05	4.76224e-05	0	0	5.05102e-05	9.86064e-05	Unclassified
Otu001899	0	7.6221e-05	0.000142867	1.90741e-05	0	5.05102e-05	3.28688e-05	Bacteria	SHA-109
Otu001900	8.97612e-05	1.90552e-05	7.14337e-05	0	5.45822e-05	5.05102e-05	9.86064e-05	Unclassified
Otu001901	0	5.71657e-05	0	0	0	5.05102e-05	0	Bacteria	Bacteroidetes	Sphingobacteriia
Otu001902	5.98408e-05	9.52762e-05	0.000238112	5.72224e-05	2.72911e-05	0.00010102	3.28688e-05	Bacteria	Planctomycetes	Planctomycetacia
Otu001903	2.99204e-05	0	0	0	0	0.000202041	0	Bacteria	Firmicutes	Bacilli
Otu001904	0	0	0	1.90741e-05	5.45822e-05	0.00010102	0	Bacteria	Actinobacteria	Acidimicrobiia
Otu001905	0	0	2.38112e-05	0	0	0	0	Unclassified	unclassified	unclassified
Otu001906	0.000149602	3.81105e-05	7.14337e-05	1.90741e-05	5.45822e-05	0	0.000197213	Bacteria	Chloroflexi	Ktedonobacteria
Otu001907	0	0	0	0	2.72911e-05	0	0	Bacteria	Bacteroidetes	Sphingobacteriia
Otu001908	0	5.71657e-05	7.14337e-05	5.72224e-05	0	0	0	Bacteria	Proteobacteria	Alphaproteobacteria
Otu001909	0	0	0	0	0	0	0	Bacteria	Chloroflexi	P2-11E
Otu001910	0	3.81105e-05	0	1.90741e-05	0	0	0.000164344	Unclassified
Otu001911	0	0	0	1.90741e-05	0.000163747	0	9.86064e-05	Bacteria	Proteobacteria	Gammaproteobacteria
Otu001912	0	0	0	5.72224e-05	0	0	0	Bacteria	Proteobacteria	Gammaproteobacteria
Otu001913	2.99204e-05	0	0.000166679	0	0	0	6.57376e-05	Bacteria	Gemmatimonadetes	Gemmatimonadetes
Otu001914	2.99204e-05	0.000190552	7.14337e-05	0	2.72911e-05	0	0.000230082	Bacteria	Verrucomicrobia	OPB35_soil_group
Otu001915	2.99204e-05	5.71657e-05	2.38112e-05	0	8.18733e-05	0.00010102	0.00026295	Bacteria	Bacteroidetes	Sphingobacteriia
Otu001916	0	0	4.76224e-05	9.53707e-05	0	0	0	Unclassified
Otu001917	0	0	0	9.53707e-05	0	0	0	Unclassified
Otu001918	0.000149602	0	0.000214301	1.90741e-05	0	5.05102e-05	0.00026295	Bacteria	Verrucomicrobia	OPB35_soil_group
Otu001919	0.000149602	9.52762e-05	9.52449e-05	1.90741e-05	5.45822e-05	0	3.28688e-05	Bacteria	Proteobacteria	Alphaproteobacteria
Otu001920	0	0	4.76224e-05	5.72224e-05	0	5.05102e-05	3.28688e-05	Unclassified
Otu001921	0.000179522	3.81105e-05	2.38112e-05	0	0.000109164	0.00010102	6.57376e-05	Bacteria	Acidobacteria	Acidobacteria
Otu001922	2.99204e-05	0.000114331	4.76224e-05	1.90741e-05	5.45822e-05	5.05102e-05	9.86064e-05	Bacteria	Verrucomicrobia	OPB35_soil_group
Otu001923	0	0	7.14337e-05	0	0.000136455	0	3.28688e-05	Bacteria	Proteobacteria	Deltaproteobacteria
Otu001924	0	0	0	0.000114445	5.45822e-05	0	0.000131475	Unclassified
Otu001925	0	0	0	3.81483e-05	0	0	0	Bacteria	Planctomycetes	Planctomycetacia
Otu001926	0.000239363	0.000285829	7.14337e-05	0	2.72911e-05	0.000303061	6.57376e-05	Bacteria	Verrucomicrobia	S-BQ2-57_soil_group
Otu001927	2.99204e-05	1.90552e-05	2.38112e-05	7.62966e-05	5.45822e-05	0.00010102	0	Bacteria	Proteobacteria	Betaproteobacteria
Otu001928	2.99204e-05	1.90552e-05	2.38112e-05	3.81483e-05	0	5.05102e-05	0	Bacteria	Actinobacteria	Actinobacteria
Otu001929	0	0	0	0	0	0	0	Bacteria	Actinobacteria	Actinobacteria
Otu001930	0	5.71657e-05	2.38112e-05	1.90741e-05	0	5.05102e-05	0	Bacteria	Planctomycetes	Planctomycetacia
Otu001931	0	0	0	0	0	0	0	Unclassified
Otu001932	0	0	0	0	2.72911e-05	5.05102e-05	0	Bacteria	Nitrospirae	Nitrospira
Otu001933	0	0	0	0	0	0	0	Bacteria	Proteobacteria	Alphaproteobacteria
Otu001934	5.98408e-05	0.000266773	0	0	2.72911e-05	0	0	Bacteria	Acidobacteria	Acidobacteria
Otu001935	8.97612e-05	7.6221e-05	0	0	0.000136455	0.000353571	6.57376e-05	Bacteria	Proteobacteria	Gammaproteobacteria
Otu001936	0	0	9.52449e-05	0	0	0	0	Bacteria	Proteobacteria	Gammaproteobacteria
Otu001937	8.97612e-05	0	0	0.000114445	0	0	0.000328688	Bacteria	Verrucomicrobia	OPB35_soil_group
Otu001938	5.98408e-05	0.000133387	2.38112e-05	0	0	0	0	Unclassified
Otu001939	0.000149602	3.81105e-05	2.38112e-05	0.000114445	0	0.00010102	3.28688e-05	Bacteria	Actinobacteria	Acidimicrobiia
Otu001940	0	0	0	0	0	0	0	Bacteria	Proteobacteria	Betaproteobacteria
Otu001941	2.99204e-05	0	0	0	0	5.05102e-05	0	Bacteria	Bacteroidetes	Sphingobacteriia
Otu001942	5.98408e-05	0	2.38112e-05	0	0	0	0	Bacteria	Planctomycetes	Planctomycetacia
Otu001943	8.97612e-05	1.90552e-05	2.38112e-05	3.81483e-05	0	0	0	Unclassified
Otu001944	0.000149602	0.000228663	2.38112e-05	0.000114445	2.72911e-05	0.00010102	3.28688e-05	Bacteria	Proteobacteria	Deltaproteobacteria
Otu001945	0	1.90552e-05	0	3.81483e-05	0	0	0	Bacteria	Proteobacteria	Deltaproteobacteria
Otu001946	0	0	0	0	0	0	0	Bacteria	Bacteroidetes	Sphingobacteriia
Otu001947	0	0	0.000142867	0.000419631	5.45822e-05	0	0	Bacteria	Planctomycetes	Phycisphaerae
Otu001948	0	3.81105e-05	9.52449e-05	0	0	0	0	Unclassified
Otu001949	2.99204e-05	3.81105e-05	0.00019049	0	2.72911e-05	0.00010102	0.000131475	Unclassified
Otu001950	0	0	0	1.90741e-05	5.45822e-05	0	0	Bacteria	Bacteroidetes	Sphingobacteriia
Otu001951	2.99204e-05	1.90552e-05	2.38112e-05	3.81483e-05	0	0	3.28688e-05	Bacteria	Chloroflexi	Ktedonobacteria
Otu001952	0	0	4.76224e-05	7.62966e-05	2.72911e-05	0	0	Bacteria	Planctomycetes	Planctomycetacia
Otu001953	0	0	0	5.72224e-05	0	0	0	Bacteria	Gemmatimonadetes	Gemmatimonadetes
Otu001954	0	1.90552e-05	2.38112e-05	3.81483e-05	2.72911e-05	0	3.28688e-05	Unclassified
Otu001955	0	0	2.38112e-05	9.53707e-05	8.18733e-05	0	0.000197213	Bacteria	Armatimonadetes	Armatimonadia
Otu001956	0	0	2.38112e-05	0	0	0	0	Bacteria	Proteobacteria	Gammaproteobacteria
Otu001957	0	0	7.14337e-05	0	0	0	0	Bacteria	Proteobacteria	Deltaproteobacteria
Otu001958	0	0	0	0	0	0	3.28688e-05	Bacteria	Planctomycetes	Planctomycetacia
Otu001959	0	0	0	5.72224e-05	0	5.05102e-05	0	Bacteria	Acidobacteria	Subgroup_26
Otu001960	0	1.90552e-05	0	0	0	0	0	Bacteria	Proteobacteria	Alphaproteobacteria
Otu001961	0.000119682	5.71657e-05	2.38112e-05	9.53707e-05	0	5.05102e-05	3.28688e-05	Bacteria	Planctomycetes	Planctomycetacia
Otu001962	0	0	9.52449e-05	1.90741e-05	0	0	0	Bacteria	Proteobacteria	Deltaproteobacteria
Otu001963	0	0.000114331	2.38112e-05	0	0	0	9.86064e-05	Bacteria	Proteobacteria	Gammaproteobacteria
Otu001964	5.98408e-05	1.90552e-05	9.52449e-05	0	0	5.05102e-05	0	Bacteria	Planctomycetes	Planctomycetacia
Otu001965	0	0	0	0	0	0	0	Bacteria	Bacteroidetes	Sphingobacteriia
Otu001966	0	1.90552e-05	4.76224e-05	9.53707e-05	5.45822e-05	0	0	Bacteria	Actinobacteria	Acidimicrobiia
Otu001967	0.000269284	0.000285829	0	0	0	5.05102e-05	9.86064e-05	Bacteria	Planctomycetes	Planctomycetacia
Otu001968	8.97612e-05	3.81105e-05	0	1.90741e-05	0	0	0.000131475	Bacteria	TM6
Otu001969	2.99204e-05	1.90552e-05	7.14337e-05	5.72224e-05	0.000136455	0.000202041	3.28688e-05	Bacteria	Actinobacteria	Acidimicrobiia
Otu001970	0	0	0	0	0	0	0	Bacteria	Proteobacteria	Gammaproteobacteria
Otu001971	2.99204e-05	3.81105e-05	9.52449e-05	0	5.45822e-05	0.000353571	0	Bacteria	Acidobacteria	Acidobacteria
Otu001972	0	0	7.14337e-05	0	0	0	0	Bacteria	Proteobacteria	Alphaproteobacteria
Otu001973	8.97612e-05	1.90552e-05	7.14337e-05	5.72224e-05	0.000191038	0	9.86064e-05	Bacteria	Gemmatimonadetes	Gemmatimonadetes
Otu001974	8.97612e-05	1.90552e-05	0.000166679	5.72224e-05	5.45822e-05	0	6.57376e-05	Bacteria	Planctomycetes	Planctomycetacia
Otu001975	5.98408e-05	1.90552e-05	2.38112e-05	1.90741e-05	2.72911e-05	5.05102e-05	0	Bacteria	Proteobacteria	Alphaproteobacteria
Otu001976	0	0	4.76224e-05	0	0	0	0	Bacteria	Proteobacteria	Alphaproteobacteria
Otu001977	8.97612e-05	0	2.38112e-05	9.53707e-05	0	0	0	Bacteria	Planctomycetes	Planctomycetacia
Otu001978	2.99204e-05	0.000114331	9.52449e-05	1.90741e-05	2.72911e-05	0.00010102	0.000131475	Unclassified
Otu001979	0	3.81105e-05	7.14337e-05	0	2.72911e-05	0.000303061	9.86064e-05	Bacteria	Chloroflexi	JG30-KF-CM66
Otu001980	0	7.6221e-05	0	3.81483e-05	0	5.05102e-05	0.000131475	Bacteria	Bacteroidetes	Sphingobacteriia
Otu001981	0	9.52762e-05	2.38112e-05	0.000114445	0	0	0	Bacteria	Elusimicrobia	Elusimicrobia
Otu001982	0	0	0	3.81483e-05	2.72911e-05	0	0	Bacteria	Actinobacteria	Actinobacteria
Otu001983	0.000119682	5.71657e-05	9.52449e-05	3.81483e-05	5.45822e-05	0	6.57376e-05	Unclassified	unclassified	unclassified
Otu001984	5.98408e-05	7.6221e-05	0.000142867	3.81483e-05	2.72911e-05	5.05102e-05	0	Unclassified
Otu001985	0	0	0	0	8.18733e-05	0	0	Bacteria	Proteobacteria	Betaproteobacteria
Otu001986	0	0.000152442	0	0	2.72911e-05	5.05102e-05	0	Unclassified	unclassified	unclassified
Otu001987	0	0	0	0	0	0	0	Bacteria	Proteobacteria	Alphaproteobacteria
Otu001988	5.98408e-05	0	0	0	0	0.00010102	0	Bacteria	Chloroflexi	Ktedonobacteria
Otu001989	0.000119682	3.81105e-05	2.38112e-05	5.72224e-05	0	0	0	Bacteria	Planctomycetes	Phycisphaerae
Otu001990	2.99204e-05	3.81105e-05	4.76224e-05	0	2.72911e-05	0.00015153	6.57376e-05	Bacteria	Proteobacteria	Deltaproteobacteria
Otu001991	2.99204e-05	7.6221e-05	9.52449e-05	9.53707e-05	0	0.000202041	6.57376e-05	Unclassified
Otu001992	2.99204e-05	3.81105e-05	2.38112e-05	0	0.000136455	0.00015153	0	Unclassified
Otu001993	0	0	4.76224e-05	0	0	0	3.28688e-05	Bacteria	Bacteroidetes	Sphingobacteriia
Otu001994	8.97612e-05	0.000133387	4.76224e-05	1.90741e-05	0.000109164	5.05102e-05	0.000131475	Bacteria	Planctomycetes	Phycisphaerae
Otu001995	8.97612e-05	0.000114331	7.14337e-05	0	0	0	0	Bacteria	Proteobacteria	Alphaproteobacteria
Otu001996	0	1.90552e-05	0	0	0.000163747	0.000909183	0	Bacteria	Elusimicrobia	Elusimicrobia
Otu001997	0	0	0	9.53707e-05	0	0	0	Unclassified
Otu001998	0	1.90552e-05	2.38112e-05	0	5.45822e-05	0.00015153	0	Bacteria	Proteobacteria	Betaproteobacteria
Otu001999	0	0	2.38112e-05	0	0	0	0	Unclassified
[truncated: 20,068 more rows]
